# Supplementary material for: Navel orange peel essential oil inhibits the growth and progression of triple negative breast cancer
Source: BMC Complement Med Ther. 2024 Jun 14;24:233. doi: 10.1186/s12906-024-04525-y (PMC11177363; doi:10.1186/s12906-024-04525-y)
Supplement: Supplementary file 1 — Supplementary Material 1. [file 12906_2024_4525_MOESM1_ESM.csv]

Gene_id	Gene name	Gene description	FC(NOPEO_231/NC_231)	Log2FC(NOEO_231/NC_231)	Pvalue	Padjust	Significant	Regulate	NC1_231	NC2_231	NC3_231	A231_treated_1	A231_treated_2	A231_treated_3	NC_231	NOPEO_231
ENSG00000100292	HMOX1	heme oxygenase 1 [Source:HGNC Symbol;Acc:HGNC:5013]	141.988	7.149625656	0	0	yes	up	18.02	18.48	19.27	1896.73	1931.13	2099.19	18.59	1975.683333
ENSG00000204389	HSPA1A	heat shock protein family A (Hsp70) member 1A [Source:HGNC Symbol;Acc:HGNC:5232]	45.165	5.497139385	0	0	yes	up	52.63	47.29	45.69	1643.36	2006.08	1233.96	48.53666667	1627.8
ENSG00000204388	HSPA1B	heat shock protein family A (Hsp70) member 1B [Source:HGNC Symbol;Acc:HGNC:5233]	38.052	5.249906697	1.33E-295	8.74E-292	yes	up	141	136.76	117.48	3801.18	4510.6	2899.69	131.7466667	3737.156667
ENSG00000130766	SESN2	sestrin 2 [Source:HGNC Symbol;Acc:HGNC:20746]	9.801	3.292975006	1.36E-209	6.70E-206	yes	up	4.04	3.85	4.41	30.01	29.6	30.26	4.1	29.95666667
ENSG00000120738	EGR1	early growth response 1 [Source:HGNC Symbol;Acc:HGNC:3238]	8.548	3.095641886	4.01E-147	1.59E-143	yes	up	3.72	4.11	3.61	25.07	22.93	25.36	3.813333333	24.45333333
ENSG00000132002	DNAJB1	DnaJ heat shock protein family (Hsp40) member B1 [Source:HGNC Symbol;Acc:HGNC:5270]	11.089	3.471010767	3.97E-137	1.31E-133	yes	up	96.14	87.38	99.14	762.02	943.03	587.63	94.22	764.2266667
ENSG00000124762	CDKN1A	cyclin dependent kinase inhibitor 1A [Source:HGNC Symbol;Acc:HGNC:1784]	4.584	2.196698447	2.31E-124	6.51E-121	yes	up	72.08	63.06	72.84	247.55	231.03	219.06	69.32666667	232.5466667
ENSG00000124225	PMEPA1	prostate transmembrane protein, androgen induced 1 [Source:HGNC Symbol;Acc:HGNC:14107]	4.698	2.231950652	4.12E-122	1.02E-118	yes	up	23.94	19.2	20.41	106.21	106.23	100.82	21.18333333	104.42
ENSG00000120129	DUSP1	dual specificity phosphatase 1 [Source:HGNC Symbol;Acc:HGNC:3064]	6.915	2.789681817	1.83E-121	4.02E-118	yes	up	71.2	70.27	64.83	365.21	397.27	300.86	68.76666667	354.4466667
ENSG00000168209	DDIT4	DNA damage inducible transcript 4 [Source:HGNC Symbol;Acc:HGNC:24944]	6.428	2.684271355	2.57E-119	5.07E-116	yes	up	71.05	68.05	67.35	362	351.56	279.16	68.81666667	330.9066667
ENSG00000134107	BHLHE40	basic helix-loop-helix family member e40 [Source:HGNC Symbol;Acc:HGNC:1046]	9.764	3.287414063	7.48E-110	1.34E-106	yes	up	20.18	21.39	21.26	178.99	173.64	112.01	20.94333333	154.88
ENSG00000173110	HSPA6	heat shock protein family A (Hsp70) member 6 [Source:HGNC Symbol;Acc:HGNC:5239]	199.666	7.64144402	2.17E-107	3.57E-104	yes	up	1.06	1.32	0.96	142.32	233.32	123.15	1.113333333	166.2633333
ENSG00000128965	CHAC1	ChaC glutathione specific gamma-glutamylcyclotransferase 1 [Source:HGNC Symbol;Acc:HGNC:28680]	7.595	2.924994017	5.80E-93	8.81E-90	yes	up	6.75	5.43	6.32	30.54	32.55	40.69	6.166666667	34.59333333
ENSG00000285565	AL671762.1	novel transcript	35.796	5.161746235	2.12E-92	2.99E-89	yes	up	9.58	6.13	12.51	283.57	245.59	179	9.406666667	236.0533333
ENSG00000166592	RRAD	RRAD, Ras related glycolysis inhibitor and calcium channel regulator [Source:HGNC Symbol;Acc:HGNC:10446]	6.382	2.673987515	6.57E-91	8.65E-88	yes	up	26.09	26.69	24.25	141.62	124.3	102.27	25.67666667	122.73
ENSG00000275993	SIK1B	salt inducible kinase 1B (putative) [Source:HGNC Symbol;Acc:HGNC:52389]	7.704	2.945621327	6.39E-88	7.89E-85	yes	up	18.86	17.14	17.92	118.61	115.92	74.63	17.97333333	103.0533333
ENSG00000087074	PPP1R15A	protein phosphatase 1 regulatory subunit 15A [Source:HGNC Symbol;Acc:HGNC:14375]	4.405	2.139121398	8.73E-88	1.01E-84	yes	up	121.92	131.83	122.98	444.41	438.93	365.99	125.5766667	416.4433333
ENSG00000167106	FAM102A	family with sequence similarity 102 member A [Source:HGNC Symbol;Acc:HGNC:31419]	4.418	2.143285109	1.24E-82	1.36E-79	yes	up	16.14	11.42	18.42	60.09	52.98	45.94	15.32666667	53.00333333
ENSG00000187837	H1-2	H1.2 linker histone, cluster member [Source:HGNC Symbol;Acc:HGNC:4716]	4.64	2.214267827	6.37E-81	6.62E-78	yes	up	68.8	74.41	94.14	272.51	286.41	248.85	79.11666667	269.2566667
ENSG00000137193	PIM1	Pim-1 proto-oncogene, serine/threonine kinase [Source:HGNC Symbol;Acc:HGNC:8986]	6.849	2.775832589	3.57E-80	3.52E-77	yes	up	27.56	21.49	26.81	129.96	122.85	83.73	25.28666667	112.18
ENSG00000175197	DDIT3	DNA damage inducible transcript 3 [Source:HGNC Symbol;Acc:HGNC:2726]	6.477	2.695262536	8.79E-80	8.27E-77	yes	up	41.29	45.53	43.05	233.56	227.25	162.81	43.29	207.8733333
ENSG00000183696	UPP1	uridine phosphorylase 1 [Source:HGNC Symbol;Acc:HGNC:12576]	4.828	2.271476079	3.55E-76	3.19E-73	yes	up	144.35	167.69	139.84	652.86	625.46	511.46	150.6266667	596.5933333
ENSG00000151929	BAG3	BAG cochaperone 3 [Source:HGNC Symbol;Acc:HGNC:939]	5.414	2.436793731	2.57E-75	2.21E-72	yes	up	42.42	43.17	37.71	163.29	197.2	137.8	41.1	166.0966667
ENSG00000138166	DUSP5	dual specificity phosphatase 5 [Source:HGNC Symbol;Acc:HGNC:3071]	3.87	1.952319647	3.35E-74	2.76E-71	yes	up	52.65	50.44	48.55	159.36	147.23	131.09	50.54666667	145.8933333
ENSG00000185650	ZFP36L1	ZFP36 ring finger protein like 1 [Source:HGNC Symbol;Acc:HGNC:1107]	3.588	1.843253293	8.91E-74	7.04E-71	yes	up	143.88	134.39	140.29	403.22	382.19	331.79	139.52	372.4
ENSG00000169715	MT1E	metallothionein 1E [Source:HGNC Symbol;Acc:HGNC:7397]	3.682	1.880616466	3.86E-72	2.93E-69	yes	up	317.09	302.27	280.42	833.69	787.35	760.92	299.9266667	793.9866667
ENSG00000101255	TRIB3	tribbles pseudokinase 3 [Source:HGNC Symbol;Acc:HGNC:16228]	4.584	2.196631815	1.62E-70	1.18E-67	yes	up	21.87	20.13	18.54	78.33	68.27	60.76	20.18	69.12
ENSG00000160570	DEDD2	death effector domain containing 2 [Source:HGNC Symbol;Acc:HGNC:24450]	5.463	2.449596668	5.39E-70	3.80E-67	yes	up	28.19	25.43	21.41	112.66	108.89	83.32	25.01	101.6233333
ENSG00000185551	NR2F2	nuclear receptor subfamily 2 group F member 2 [Source:HGNC Symbol;Acc:HGNC:7976]	0.358	-1.482455896	3.61E-67	2.46E-64	yes	down	114.41	112.01	118.39	29.44	28.84	31.52	114.9366667	29.93333333
ENSG00000170961	HAS2	hyaluronan synthase 2 [Source:HGNC Symbol;Acc:HGNC:4819]	0.204	-2.291335547	6.18E-67	4.07E-64	yes	down	17.71	19.55	21.89	2.46	3.12	3.47	19.71666667	3.016666667
ENSG00000145107	TM4SF19	transmembrane 4 L six family member 19 [Source:HGNC Symbol;Acc:HGNC:25167]	3.612	1.85282075	1.48E-65	9.43E-63	yes	up	17.01	14.75	17.21	36.42	43.3	36.52	16.32333333	38.74666667
ENSG00000167644	C19orf33	chromosome 19 open reading frame 33 [Source:HGNC Symbol;Acc:HGNC:16668]	2.896	1.534004987	1.43E-64	8.80E-62	yes	up	774.22	771.95	801.91	1618.34	1605.23	1674.1	782.6933333	1632.556667
ENSG00000163739	CXCL1	C-X-C motif chemokine ligand 1 [Source:HGNC Symbol;Acc:HGNC:4602]	0.26	-1.941632642	1.18E-63	7.05E-61	yes	down	75.13	77.28	79.82	14.14	15.18	15.12	77.41	14.81333333
ENSG00000168003	SLC3A2	solute carrier family 3 member 2 [Source:HGNC Symbol;Acc:HGNC:11026]	3.136	1.649103282	1.13E-62	6.57E-60	yes	up	124.77	138.47	123.82	322.13	323.62	295.63	129.02	313.7933333
ENSG00000125089	SH3TC1	SH3 domain and tetratricopeptide repeats 1 [Source:HGNC Symbol;Acc:HGNC:26009]	7.387	2.884933981	2.04E-62	1.15E-59	yes	up	1.07	1.16	1.6	6.59	6.29	6.52	1.276666667	6.466666667
ENSG00000135924	DNAJB2	DnaJ heat shock protein family (Hsp40) member B2 [Source:HGNC Symbol;Acc:HGNC:5228]	3.065	1.615758668	4.93E-62	2.71E-59	yes	up	20.36	19.79	19.19	43.1	41.72	48.98	19.78	44.6
ENSG00000162772	ATF3	activating transcription factor 3 [Source:HGNC Symbol;Acc:HGNC:785]	5.405	2.434419586	3.34E-61	1.79E-58	yes	up	11.78	9.16	13.92	43.74	39.25	30.54	11.62	37.84333333
ENSG00000135373	EHF	ETS homologous factor [Source:HGNC Symbol;Acc:HGNC:3246]	0.255	-1.970297717	2.43E-60	1.26E-57	yes	down	52.11	36.01	60.4	13.91	10	15.48	49.50666667	13.13
ENSG00000123358	NR4A1	nuclear receptor subfamily 4 group A member 1 [Source:HGNC Symbol;Acc:HGNC:7980]	7.233	2.854630454	9.67E-60	4.90E-57	yes	up	3.03	2.57	2.29	15.65	15.93	12.29	2.63	14.62333333
ENSG00000165949	IFI27	interferon alpha inducible protein 27 [Source:HGNC Symbol;Acc:HGNC:5397]	2.869	1.520335916	2.06E-59	1.02E-56	yes	up	142.75	137.27	155.44	326.58	304.04	311.36	145.1533333	313.9933333
ENSG00000140961	OSGIN1	oxidative stress induced growth inhibitor 1 [Source:HGNC Symbol;Acc:HGNC:30093]	3.956	1.983934368	6.11E-59	2.94E-56	yes	up	11.72	12.78	10.84	34.23	32.74	35.46	11.78	34.14333333
ENSG00000187608	ISG15	ISG15 ubiquitin like modifier [Source:HGNC Symbol;Acc:HGNC:4053]	3.106	1.63525244	1.02E-58	4.81E-56	yes	up	247.36	265.7	244.33	599.4	581.2	557.3	252.4633333	579.3
ENSG00000267519	MIR23AHG	miR-23a/27a/24-2 cluster host gene [Source:HGNC Symbol;Acc:HGNC:27620]	3.968	1.988397526	5.07E-56	2.33E-53	yes	up	8.17	9.68	7.61	27.03	25.92	24.37	8.486666667	25.77333333
ENSG00000189143	CLDN4	claudin 4 [Source:HGNC Symbol;Acc:HGNC:2046]	3.309	1.726506616	1.68E-55	7.52E-53	yes	up	169.73	158.91	142.52	400.11	417.29	355.58	157.0533333	390.9933333
ENSG00000112984	KIF20A	kinesin family member 20A [Source:HGNC Symbol;Acc:HGNC:9787]	0.337	-1.568822909	5.60E-55	2.46E-52	yes	down	56.85	51.63	58.42	13.01	14.38	13.37	55.63333333	13.58666667
ENSG00000167779	IGFBP6	insulin like growth factor binding protein 6 [Source:HGNC Symbol;Acc:HGNC:5475]	3.155	1.657502896	2.57E-53	1.10E-50	yes	up	55.79	53.43	52.37	132.57	123.45	120.64	53.86333333	125.5533333
ENSG00000108342	CSF3	colony stimulating factor 3 [Source:HGNC Symbol;Acc:HGNC:2438]	0.198	-2.337611986	2.63E-51	1.11E-48	yes	down	31.56	30.22	29.27	5.25	3.9	4.2	30.35	4.45
ENSG00000130164	LDLR	low density lipoprotein receptor [Source:HGNC Symbol;Acc:HGNC:6547]	2.49	1.316153308	8.33E-51	3.43E-48	yes	up	42.19	34.78	40.91	73.37	74.12	75.12	39.29333333	74.20333333
ENSG00000111678	C12orf57	chromosome 12 open reading frame 57 [Source:HGNC Symbol;Acc:HGNC:29521]	3.607	1.850919806	8.76E-51	3.53E-48	yes	up	178.93	173.08	144.52	449.95	455.25	419.89	165.51	441.6966667
ENSG00000101665	SMAD7	SMAD family member 7 [Source:HGNC Symbol;Acc:HGNC:6773]	4.801	2.263340171	2.05E-50	8.10E-48	yes	up	9.5	8.74	8.25	32.98	37.02	24.54	8.83	31.51333333
ENSG00000143507	DUSP10	dual specificity phosphatase 10 [Source:HGNC Symbol;Acc:HGNC:3065]	4.729	2.241528459	4.91E-50	1.90E-47	yes	up	31.06	35.56	37.23	180.03	168.56	110.36	34.61666667	152.9833333
ENSG00000176046	NUPR1	nuclear protein 1, transcriptional regulator [Source:HGNC Symbol;Acc:HGNC:29990]	6.291	2.653268327	1.22E-49	4.64E-47	yes	up	4.31	5.5	5.72	21.46	24.82	22.63	5.176666667	22.97
ENSG00000178381	ZFAND2A	zinc finger AN1-type containing 2A [Source:HGNC Symbol;Acc:HGNC:28073]	3.84	1.941288464	1.84E-49	6.86E-47	yes	up	44.38	43.87	45.79	127.81	144.4	107.9	44.68	126.7033333
ENSG00000128016	ZFP36	ZFP36 ring finger protein [Source:HGNC Symbol;Acc:HGNC:12862]	5.743	2.521742754	1.91E-49	6.99E-47	yes	up	9.09	10.61	7.91	44.26	44.07	30.92	9.203333333	39.75
ENSG00000143367	TUFT1	tuftelin 1 [Source:HGNC Symbol;Acc:HGNC:12422]	2.702	1.434127997	4.89E-49	1.76E-46	yes	up	15.71	14.52	16.35	32.03	30.94	30.6	15.52666667	31.19
ENSG00000143815	LBR	lamin B receptor [Source:HGNC Symbol;Acc:HGNC:6518]	0.295	-1.763447918	3.79E-47	1.34E-44	yes	down	71	64.44	79.91	14.19	15.17	13.65	71.78333333	14.33666667
ENSG00000213741	RPS29	ribosomal protein S29 [Source:HGNC Symbol;Acc:HGNC:10419]	2.559	1.355712343	4.73E-47	1.64E-44	yes	up	2509.97	2469.04	2708.4	4873.91	4802.45	4559.27	2562.47	4745.21
ENSG00000112029	FBXO5	F-box protein 5 [Source:HGNC Symbol;Acc:HGNC:13584]	0.265	-1.916243478	3.89E-46	1.32E-43	yes	down	22.91	24.35	28.36	5.3	4.83	4.67	25.20666667	4.933333333
ENSG00000142178	SIK1	salt inducible kinase 1 [Source:HGNC Symbol;Acc:HGNC:11142]	7.664	2.938079409	3.90E-45	1.31E-42	yes	up	1.89	1.36	1.6	10.51	11.28	6.75	1.616666667	9.513333333
ENSG00000185697	MYBL1	MYB proto-oncogene like 1 [Source:HGNC Symbol;Acc:HGNC:7547]	0.281	-1.833636953	4.40E-44	1.45E-41	yes	down	21.49	19.84	28.02	4.76	4.75	4.96	23.11666667	4.823333333
ENSG00000135114	OASL	2'-5'-oligoadenylate synthetase like [Source:HGNC Symbol;Acc:HGNC:8090]	3.493	1.804574383	6.38E-44	2.07E-41	yes	up	10.77	10.65	10.29	29.83	29.05	23.67	10.57	27.51666667
ENSG00000099860	GADD45B	growth arrest and DNA damage inducible beta [Source:HGNC Symbol;Acc:HGNC:4096]	3.085	1.625192842	1.89E-43	6.03E-41	yes	up	58.98	59.92	53.63	132.79	138.45	109.77	57.51	127.0033333
ENSG00000177426	TGIF1	TGFB induced factor homeobox 1 [Source:HGNC Symbol;Acc:HGNC:11776]	3.887	1.958620743	2.15E-43	6.75E-41	yes	up	85.17	83.71	86.77	278.34	264.28	179.93	85.21666667	240.85
ENSG00000171621	SPSB1	splA/ryanodine receptor domain and SOCS box containing 1 [Source:HGNC Symbol;Acc:HGNC:30628]	2.85	1.510936143	2.67E-43	8.25E-41	yes	up	9.54	9.29	9.19	21.69	20.53	22.09	9.34	21.43666667
ENSG00000170498	KISS1	KiSS-1 metastasis suppressor [Source:HGNC Symbol;Acc:HGNC:6341]	3.658	1.871205982	5.32E-43	1.62E-40	yes	up	39.15	50.43	41.69	119.45	125.06	111.49	43.75666667	118.6666667
ENSG00000171617	ENC1	ectodermal-neural cortex 1 [Source:HGNC Symbol;Acc:HGNC:3345]	0.406	-1.302060225	1.88E-42	5.62E-40	yes	down	77.01	61.86	79.62	23.75	23.44	23.82	72.83	23.67
ENSG00000180573	H2AC6	H2A clustered histone 6 [Source:HGNC Symbol;Acc:HGNC:4733]	2.888	1.53016215	6.14E-42	1.81E-39	yes	up	74.82	62.31	62.27	148.45	134.94	135.17	66.46666667	139.52
ENSG00000105048	TNNT1	troponin T1, slow skeletal type [Source:HGNC Symbol;Acc:HGNC:11948]	2.374	1.247487764	1.31E-41	3.81E-39	yes	up	131.03	129.6	129.04	233.32	239.49	224.39	129.89	232.4
ENSG00000213626	LBH	LBH regulator of WNT signaling pathway [Source:HGNC Symbol;Acc:HGNC:29532]	3.692	1.884308217	1.54E-41	4.40E-39	yes	up	4.54	3.62	4.13	11.66	12.88	11.99	4.096666667	12.17666667
ENSG00000187193	MT1X	metallothionein 1X [Source:HGNC Symbol;Acc:HGNC:7405]	2.655	1.408872877	1.84E-41	5.19E-39	yes	up	742	718.56	700.67	1351.42	1438.69	1361.79	720.41	1383.966667
ENSG00000128272	ATF4	activating transcription factor 4 [Source:HGNC Symbol;Acc:HGNC:786]	2.307	1.206008175	2.70E-41	7.52E-39	yes	up	194.1	194.66	186.85	335.21	333.3	319.84	191.87	329.45
ENSG00000162413	KLHL21	kelch like family member 21 [Source:HGNC Symbol;Acc:HGNC:29041]	2.669	1.416155526	2.81E-41	7.72E-39	yes	up	23.81	20.02	18.65	38.9	44.01	38.16	20.82666667	40.35666667
ENSG00000105373	NOP53	NOP53 ribosome biogenesis factor [Source:HGNC Symbol;Acc:HGNC:4333]	2.245	1.166687841	3.52E-41	9.52E-39	yes	up	122.5	122.37	144.5	232.08	218.9	227.94	129.79	226.3066667
ENSG00000215301	DDX3X	DEAD-box helicase 3 X-linked [Source:HGNC Symbol;Acc:HGNC:2745]	0.345	-1.536735929	3.85E-41	1.03E-38	yes	down	140.34	148.01	200.7	37.57	40.46	47.31	163.0166667	41.78
ENSG00000147162	OGT	O-linked N-acetylglucosamine (GlcNAc) transferase [Source:HGNC Symbol;Acc:HGNC:8127]	0.383	-1.384330754	4.15E-41	1.09E-38	yes	down	37.42	38.14	44.29	11.81	10.76	11.88	39.95	11.48333333
ENSG00000168906	MAT2A	methionine adenosyltransferase 2A [Source:HGNC Symbol;Acc:HGNC:6904]	0.407	-1.298137292	4.98E-41	1.30E-38	yes	down	97.75	102.66	106.51	30.34	30.4	36.09	102.3066667	32.27666667
ENSG00000100284	TOM1	target of myb1 membrane trafficking protein [Source:HGNC Symbol;Acc:HGNC:11982]	2.751	1.459769568	7.93E-41	2.03E-38	yes	up	17.6	17.25	16.65	29.32	34.55	36.57	17.16666667	33.48
ENSG00000175906	ARL4D	ADP ribosylation factor like GTPase 4D [Source:HGNC Symbol;Acc:HGNC:656]	3.499	1.807054741	1.21E-40	3.03E-38	yes	up	16.69	17.33	16.36	49.08	45.02	37.14	16.79333333	43.74666667
ENSG00000168140	VASN	vasorin [Source:HGNC Symbol;Acc:HGNC:18517]	3.285	1.715983892	1.21E-40	3.03E-38	yes	up	10.27	10.34	8.47	25.01	24.46	22.13	9.693333333	23.86666667
ENSG00000170889	RPS9	ribosomal protein S9 [Source:HGNC Symbol;Acc:HGNC:10442]	2.223	1.152309371	1.62E-40	4.00E-38	yes	up	1355.43	1389.32	1430.18	2331.9	2282.59	2213.61	1391.643333	2276.033333
ENSG00000197956	S100A6	S100 calcium binding protein A6 [Source:HGNC Symbol;Acc:HGNC:10496]	2.347	1.231008677	2.71E-40	6.61E-38	yes	up	7500.35	7933.18	7905.52	13824.02	13221.11	12699.38	7779.683333	13248.17
ENSG00000148180	GSN	gelsolin [Source:HGNC Symbol;Acc:HGNC:4620]	2.429	1.280541809	7.43E-40	1.79E-37	yes	up	35.28	32.91	31.3	59.6	62.49	59.53	33.16333333	60.54
ENSG00000116717	GADD45A	growth arrest and DNA damage inducible alpha [Source:HGNC Symbol;Acc:HGNC:4095]	2.679	1.42195899	1.44E-39	3.42E-37	yes	up	110.55	102.36	100.51	215.68	211.44	181.58	104.4733333	202.9
ENSG00000072274	TFRC	transferrin receptor [Source:HGNC Symbol;Acc:HGNC:11763]	0.356	-1.49154597	1.55E-39	3.64E-37	yes	down	132	136.43	188.04	39.97	41.84	42.62	152.1566667	41.47666667
ENSG00000125740	FOSB	FosB proto-oncogene, AP-1 transcription factor subunit [Source:HGNC Symbol;Acc:HGNC:3797]	10.202	3.350811489	1.67E-39	3.88E-37	yes	up	0.53	1	1.09	4.69	4.41	2.95	0.873333333	4.016666667
ENSG00000066279	ASPM	assembly factor for spindle microtubules [Source:HGNC Symbol;Acc:HGNC:19048]	0.265	-1.916514447	1.72E-39	3.96E-37	yes	down	14.56	22.81	25.14	3.35	3.89	4.71	20.83666667	3.983333333
ENSG00000149289	ZC3H12C	zinc finger CCCH-type containing 12C [Source:HGNC Symbol;Acc:HGNC:29362]	0.248	-2.011028418	1.80E-39	4.10E-37	yes	down	14.8	14.17	22.99	3.05	2.72	3.87	17.32	3.213333333
ENSG00000126368	NR1D1	nuclear receptor subfamily 1 group D member 1 [Source:HGNC Symbol;Acc:HGNC:7962]	5.475	2.452948122	1.96E-39	4.40E-37	yes	up	4.31	4.63	3.56	20.17	18.61	12.32	4.166666667	17.03333333
ENSG00000137094	DNAJB5	DnaJ heat shock protein family (Hsp40) member B5 [Source:HGNC Symbol;Acc:HGNC:14887]	2.975	1.572765187	2.82E-39	6.25E-37	yes	up	9.49	8.64	8.33	21.1	19.19	20.1	8.82	20.13
ENSG00000108854	SMURF2	SMAD specific E3 ubiquitin protein ligase 2 [Source:HGNC Symbol;Acc:HGNC:16809]	0.366	-1.449089695	3.76E-39	8.26E-37	yes	down	137.03	124.84	158.32	32.24	33.67	43.01	140.0633333	36.30666667
ENSG00000213066	CEP43	centrosomal protein 43 [Source:HGNC Symbol;Acc:HGNC:17012]	0.292	-1.774757468	4.15E-39	9.01E-37	yes	down	17	20.03	23.21	5.1	4.95	5.73	20.08	5.26
ENSG00000128524	ATP6V1F	ATPase H+ transporting V1 subunit F [Source:HGNC Symbol;Acc:HGNC:16832]	2.616	1.387577028	5.90E-39	1.27E-36	yes	up	261.08	247.34	224.36	463.84	489.43	467.35	244.26	473.54
ENSG00000105640	RPL18A	ribosomal protein L18a [Source:HGNC Symbol;Acc:HGNC:10311]	2.453	1.294769058	6.28E-39	1.33E-36	yes	up	2240.05	2214.86	2016.44	3990.59	3955.07	3785.62	2157.116667	3910.426667
ENSG00000135940	COX5B	cytochrome c oxidase subunit 5B [Source:HGNC Symbol;Acc:HGNC:2269]	2.265	1.179746401	9.17E-39	1.93E-36	yes	up	227.67	227.34	231.72	385.16	388.01	376.82	228.91	383.33
ENSG00000180879	SSR4	signal sequence receptor subunit 4 [Source:HGNC Symbol;Acc:HGNC:11326]	2.436	1.284292336	9.49E-39	1.97E-36	yes	up	321.15	319.94	304.07	579.95	598.22	560.67	315.0533333	579.6133333
ENSG00000075711	DLG1	discs large MAGUK scaffold protein 1 [Source:HGNC Symbol;Acc:HGNC:2900]	0.382	-1.388028493	1.53E-38	3.16E-36	yes	down	94.42	92.45	121.19	28.21	29.3	32.13	102.6866667	29.88
ENSG00000156802	ATAD2	ATPase family AAA domain containing 2 [Source:HGNC Symbol;Acc:HGNC:30123]	0.315	-1.666312645	1.77E-38	3.61E-36	yes	down	38.52	42.27	57.55	9.82	10.19	12.46	46.11333333	10.82333333
ENSG00000189057	FAM111B	family with sequence similarity 111 member B [Source:HGNC Symbol;Acc:HGNC:24200]	0.174	-2.523538218	1.79E-38	3.61E-36	yes	down	6.81	10.86	9.15	1.01	1.15	1.27	8.94	1.143333333
ENSG00000119632	IFI27L2	interferon alpha inducible protein 27 like 2 [Source:HGNC Symbol;Acc:HGNC:19753]	3.056	1.611470331	2.15E-38	4.30E-36	yes	up	135.05	139.12	121.75	292.51	291.08	309.02	131.9733333	297.5366667
ENSG00000174917	MICOS13	mitochondrial contact site and cristae organizing system subunit 13 [Source:HGNC Symbol;Acc:HGNC:33702]	2.727	1.447077893	2.86E-38	5.64E-36	yes	up	194.75	206.43	182.32	372.32	397.48	398.66	194.5	389.4866667
ENSG00000189171	S100A13	S100 calcium binding protein A13 [Source:HGNC Symbol;Acc:HGNC:10490]	2.762	1.465832008	3.87E-38	7.57E-36	yes	up	108.79	97.21	94.95	218.01	199.62	189.05	100.3166667	202.2266667
ENSG00000133315	MACROD1	mono-ADP ribosylhydrolase 1 [Source:HGNC Symbol;Acc:HGNC:29598]	3.244	1.697896503	5.80E-38	1.12E-35	yes	up	45.94	46.24	34.81	106.19	100.93	100.32	42.33	102.48
ENSG00000240065	PSMB9	proteasome 20S subunit beta 9 [Source:HGNC Symbol;Acc:HGNC:9546]	2.696	1.430804551	6.67E-38	1.28E-35	yes	up	31.06	31.92	31.08	62.42	63.58	63.91	31.35333333	63.30333333
ENSG00000165480	SKA3	spindle and kinetochore associated complex subunit 3 [Source:HGNC Symbol;Acc:HGNC:20262]	0.357	-1.486163586	9.36E-38	1.78E-35	yes	down	25.58	23.95	30.18	6.63	7.48	8.36	26.57	7.49
ENSG00000112667	DNPH1	2'-deoxynucleoside 5'-phosphate N-hydrolase 1 [Source:HGNC Symbol;Acc:HGNC:21218]	2.502	1.323103753	9.91E-38	1.86E-35	yes	up	174.83	194.16	169.99	328.35	327.55	350.22	179.66	335.3733333
ENSG00000168994	PXDC1	PX domain containing 1 [Source:HGNC Symbol;Acc:HGNC:21361]	2.273	1.18438709	1.01E-37	1.88E-35	yes	up	57.43	56.72	54.36	93.24	92.76	95.67	56.17	93.89
ENSG00000175505	CLCF1	cardiotrophin like cytokine factor 1 [Source:HGNC Symbol;Acc:HGNC:17412]	3.336	1.73803702	1.30E-37	2.39E-35	yes	up	15.46	14.51	12.34	36.02	33.64	36.4	14.10333333	35.35333333
ENSG00000137818	RPLP1	ribosomal protein lateral stalk subunit P1 [Source:HGNC Symbol;Acc:HGNC:10372]	2.223	1.152619724	2.63E-37	4.81E-35	yes	up	704.61	725.4	706.54	1206.76	1188.83	1130.31	712.1833333	1175.3
ENSG00000117318	ID3	inhibitor of DNA binding 3, HLH protein [Source:HGNC Symbol;Acc:HGNC:5362]	3.172	1.66538679	2.70E-37	4.89E-35	yes	up	58.6	63.01	58.04	144.44	159.08	118.67	59.88333333	140.73
ENSG00000161011	SQSTM1	sequestosome 1 [Source:HGNC Symbol;Acc:HGNC:11280]	2.34	1.226675995	3.13E-37	5.62E-35	yes	up	754.73	722.69	657.38	1327.33	1268.26	1325.35	711.6	1306.98
ENSG00000268858	AL118506.1	uncharacterized LOC112268269 [Source:NCBI gene (formerly Entrezgene);Acc:112268269]	3.141	1.651031822	4.08E-37	7.26E-35	yes	up	5.64	5.6	4.93	11.83	13.51	13.14	5.39	12.82666667
ENSG00000182481	KPNA2	karyopherin subunit alpha 2 [Source:HGNC Symbol;Acc:HGNC:6395]	0.475	-1.074398112	5.31E-37	9.36E-35	yes	down	256.7	277.2	286.32	92.55	97.45	96.53	273.4066667	95.51
ENSG00000011426	ANLN	anillin actin binding protein [Source:HGNC Symbol;Acc:HGNC:14082]	0.364	-1.456459162	6.30E-37	1.10E-34	yes	down	138.39	156.89	196.68	41.9	44.97	45.38	163.9866667	44.08333333
ENSG00000114857	NKTR	natural killer cell triggering receptor [Source:HGNC Symbol;Acc:HGNC:7833]	0.293	-1.772114498	9.89E-37	1.71E-34	yes	down	13.34	14.18	16.42	5.17	3.14	3.72	14.64666667	4.01
ENSG00000132470	ITGB4	integrin subunit beta 4 [Source:HGNC Symbol;Acc:HGNC:6158]	2.314	1.210607498	1.12E-36	1.92E-34	yes	up	38.7	36.96	26.07	66.01	64.6	68.02	33.91	66.21
ENSG00000198832	SELENOM	selenoprotein M [Source:HGNC Symbol;Acc:HGNC:30397]	2.868	1.519858086	1.14E-36	1.95E-34	yes	up	86.38	92.18	77.38	187.92	184.14	169.95	85.31333333	180.67
ENSG00000115008	IL1A	interleukin 1 alpha [Source:HGNC Symbol;Acc:HGNC:5991]	0.373	-1.420827313	1.41E-36	2.38E-34	yes	down	59.2	60.27	74.33	15.8	18.18	19.75	64.6	17.91
ENSG00000140264	SERF2	small EDRK-rich factor 2 [Source:HGNC Symbol;Acc:HGNC:10757]	2.373	1.246562185	2.31E-36	3.86E-34	yes	up	192.29	208.52	164.92	282.95	274.41	292.34	188.5766667	283.2333333
ENSG00000227706	AL713998.1	novel transcript	2.327	1.218590168	5.35E-36	8.81E-34	yes	up	22.23	20.97	23.19	42.97	41.73	38.44	22.13	41.04666667
ENSG00000127329	PTPRB	protein tyrosine phosphatase receptor type B [Source:HGNC Symbol;Acc:HGNC:9665]	0.347	-1.52731245	5.99E-36	9.79E-34	yes	down	9.27	6.76	9.72	3.32	3.15	2.85	8.583333333	3.106666667
ENSG00000205544	TMEM256	transmembrane protein 256 [Source:HGNC Symbol;Acc:HGNC:28618]	2.761	1.464947951	6.40E-36	1.04E-33	yes	up	213.28	240.25	209.31	437.8	444.27	453.45	220.9466667	445.1733333
ENSG00000132510	KDM6B	lysine demethylase 6B [Source:HGNC Symbol;Acc:HGNC:29012]	2.845	1.508668564	6.59E-36	1.06E-33	yes	up	3.33	2.66	3.34	6.07	6.42	7.18	3.11	6.556666667
ENSG00000171858	RPS21	ribosomal protein S21 [Source:HGNC Symbol;Acc:HGNC:10409]	2.37	1.24489736	7.92E-36	1.26E-33	yes	up	2961.3	3012.99	2971.56	5127.82	5110.74	5027.61	2981.95	5088.723333
ENSG00000123505	AMD1	adenosylmethionine decarboxylase 1 [Source:HGNC Symbol;Acc:HGNC:457]	0.352	-1.507957933	8.70E-36	1.38E-33	yes	down	38.83	42.94	51.44	11.51	11.98	13.22	44.40333333	12.23666667
ENSG00000170373	CST1	cystatin SN [Source:HGNC Symbol;Acc:HGNC:2473]	2.388	1.256053777	1.23E-35	1.93E-33	yes	up	264.88	290.53	268.16	516.44	482.69	470.52	274.5233333	489.8833333
ENSG00000167703	SLC43A2	solute carrier family 43 member 2 [Source:HGNC Symbol;Acc:HGNC:23087]	3.822	1.934351223	1.91E-35	2.98E-33	yes	up	3.18	3.14	1.91	9.39	8.68	9.14	2.743333333	9.07
ENSG00000119900	OGFRL1	opioid growth factor receptor like 1 [Source:HGNC Symbol;Acc:HGNC:21378]	0.337	-1.567858495	2.64E-35	4.08E-33	yes	down	49.2	47.16	70.75	12.91	13.23	16.44	55.70333333	14.19333333
ENSG00000276550	HERC2P2	hect domain and RLD 2 pseudogene 2 [Source:HGNC Symbol;Acc:HGNC:4870]	0.27	-1.888173527	2.93E-35	4.49E-33	yes	down	9.61	14.99	12.85	2.47	2.75	2.25	12.48333333	2.49
ENSG00000113368	LMNB1	lamin B1 [Source:HGNC Symbol;Acc:HGNC:6637]	0.363	-1.460923475	3.08E-35	4.69E-33	yes	down	35.74	37.6	47.23	9.61	9.95	12.43	40.19	10.66333333
ENSG00000186010	NDUFA13	NADH:ubiquinone oxidoreductase subunit A13 [Source:HGNC Symbol;Acc:HGNC:17194]	2.516	1.331124498	7.31E-35	1.10E-32	yes	up	374.43	331.73	318.29	615.72	635.05	651.81	341.4833333	634.1933333
ENSG00000187134	AKR1C1	aldo-keto reductase family 1 member C1 [Source:HGNC Symbol;Acc:HGNC:384]	2.111	1.077719153	7.42E-35	1.11E-32	yes	up	86.25	79.5	79.68	122.6	132.24	127.71	81.81	127.5166667
ENSG00000006327	TNFRSF12A	TNF receptor superfamily member 12A [Source:HGNC Symbol;Acc:HGNC:18152]	2.444	1.289492452	9.22E-35	1.37E-32	yes	up	343.95	323.36	295.79	657.31	543.09	590.11	321.0333333	596.8366667
ENSG00000136942	RPL35	ribosomal protein L35 [Source:HGNC Symbol;Acc:HGNC:10344]	2.154	1.107311556	9.53E-35	1.40E-32	yes	up	4263.12	4228.96	4249.11	6679.08	6691.33	6536.82	4247.063333	6635.743333
ENSG00000150991	UBC	ubiquitin C [Source:HGNC Symbol;Acc:HGNC:12468]	2.824	1.497945486	1.13E-34	1.66E-32	yes	up	1749.16	1658.11	1543.98	3658.51	3957.18	2915.59	1650.416667	3510.426667
ENSG00000173113	TRMT112	tRNA methyltransferase subunit 11-2 [Source:HGNC Symbol;Acc:HGNC:26940]	2.102	1.071461098	1.33E-34	1.94E-32	yes	up	301.6	301.45	310.48	485.59	476.06	460.96	304.51	474.2033333
ENSG00000156970	BUB1B	BUB1 mitotic checkpoint serine/threonine kinase B [Source:HGNC Symbol;Acc:HGNC:1149]	0.346	-1.531665079	1.40E-34	2.02E-32	yes	down	33.62	32.38	42.47	10.94	9.42	11.78	36.15666667	10.71333333
ENSG00000066379	POLR1H	RNA polymerase I subunit H [Source:HGNC Symbol;Acc:HGNC:13182]	2.596	1.376163968	1.58E-34	2.26E-32	yes	up	46.13	39.62	46.89	86.69	84.56	85.29	44.21333333	85.51333333
ENSG00000246705	H2AJ	H2A.J histone [Source:HGNC Symbol;Acc:HGNC:14456]	2.558	1.354948316	1.59E-34	2.27E-32	yes	up	95.85	91.49	92.16	171.26	190.42	174.17	93.16666667	178.6166667
ENSG00000186871	ERCC6L	ERCC excision repair 6 like, spindle assembly checkpoint helicase [Source:HGNC Symbol;Acc:HGNC:20794]	0.258	-1.952999415	2.72E-34	3.84E-32	yes	down	9.85	11.9	15.91	2.37	2.22	2.68	12.55333333	2.423333333
ENSG00000196950	SLC39A10	solute carrier family 39 member 10 [Source:HGNC Symbol;Acc:HGNC:20861]	0.345	-1.533454246	3.01E-34	4.22E-32	yes	down	25.86	26.76	36.19	9.39	8.94	8.86	29.60333333	9.063333333
ENSG00000142731	PLK4	polo like kinase 4 [Source:HGNC Symbol;Acc:HGNC:11397]	0.323	-1.631485549	3.80E-34	5.28E-32	yes	down	22.33	29.11	37.7	5.02	6.54	8.85	29.71333333	6.803333333
ENSG00000126432	PRDX5	peroxiredoxin 5 [Source:HGNC Symbol;Acc:HGNC:9355]	2.605	1.381221086	4.87E-34	6.73E-32	yes	up	182.54	182.9	152.16	340.72	338.42	325.48	172.5333333	334.8733333
ENSG00000059728	MXD1	MAX dimerization protein 1 [Source:HGNC Symbol;Acc:HGNC:6761]	3.525	1.817742389	5.57E-34	7.63E-32	yes	up	2.1	2.33	2.65	5.86	6.79	5.31	2.36	5.986666667
ENSG00000082497	SERTAD4	SERTA domain containing 4 [Source:HGNC Symbol;Acc:HGNC:25236]	0.21	-2.249966717	7.08E-34	9.64E-32	yes	down	7.73	6.22	6.96	1.48	2.61	4.6	6.97	2.896666667
ENSG00000176845	METRNL	meteorin like, glial cell differentiation regulator [Source:HGNC Symbol;Acc:HGNC:27584]	3.314	1.728595903	1.12E-33	1.52E-31	yes	up	11.95	12.05	11.86	28.71	29.92	29.19	11.95333333	29.27333333
ENSG00000117410	ATP6V0B	ATPase H+ transporting V0 subunit b [Source:HGNC Symbol;Acc:HGNC:861]	2.255	1.173195273	1.49E-33	2.00E-31	yes	up	139.73	141.83	132.27	232.84	236.87	228.08	137.9433333	232.5966667
ENSG00000086544	ITPKC	inositol-trisphosphate 3-kinase C [Source:HGNC Symbol;Acc:HGNC:14897]	2.863	1.517335543	2.93E-33	3.91E-31	yes	up	4.84	4.41	5.11	9.44	10.52	11.18	4.786666667	10.38
ENSG00000187922	LCN10	lipocalin 10 [Source:HGNC Symbol;Acc:HGNC:20892]	13.252	3.728106659	3.06E-33	4.06E-31	yes	up	0.79	0.58	0.31	5.13	5.99	4.55	0.56	5.223333333
ENSG00000134259	NGF	nerve growth factor [Source:HGNC Symbol;Acc:HGNC:7808]	3.058	1.61237953	3.69E-33	4.86E-31	yes	up	44.58	45.81	35.36	107.82	106.04	94.45	41.91666667	102.77
ENSG00000105404	RABAC1	Rab acceptor 1 [Source:HGNC Symbol;Acc:HGNC:9794]	2.533	1.340967918	3.91E-33	5.11E-31	yes	up	156.11	156.05	134.17	281.39	286.98	273.91	148.7766667	280.76
ENSG00000144802	NFKBIZ	NFKB inhibitor zeta [Source:HGNC Symbol;Acc:HGNC:29805]	0.365	-1.4524077	4.76E-33	6.19E-31	yes	down	15.69	16.02	18.63	4.83	4.04	5.22	16.78	4.696666667
ENSG00000100097	LGALS1	galectin 1 [Source:HGNC Symbol;Acc:HGNC:6561]	2.134	1.0935079	5.84E-33	7.54E-31	yes	up	2491.1	2377.71	2428.93	3960.25	3799.07	3651.1	2432.58	3803.473333
ENSG00000135404	CD63	CD63 molecule [Source:HGNC Symbol;Acc:HGNC:1692]	2.071	1.050137705	5.95E-33	7.63E-31	yes	up	619.31	639.06	615.49	959.19	967.64	920.6	624.62	949.1433333
ENSG00000152137	HSPB8	heat shock protein family B (small) member 8 [Source:HGNC Symbol;Acc:HGNC:30171]	3.177	1.667511696	7.11E-33	9.06E-31	yes	up	9.55	11.67	12.89	28.78	32.43	26.22	11.37	29.14333333
ENSG00000221983	UBA52	ubiquitin A-52 residue ribosomal protein fusion product 1 [Source:HGNC Symbol;Acc:HGNC:12458]	2.34	1.226407885	8.94E-33	1.13E-30	yes	up	1413.38	1365.05	1255.08	2301.64	2351.72	2251.46	1344.503333	2301.606667
ENSG00000051108	HERPUD1	homocysteine inducible ER protein with ubiquitin like domain 1 [Source:HGNC Symbol;Acc:HGNC:13744]	2.443	1.288491941	1.06E-32	1.34E-30	yes	up	27.8	29.87	31.13	59.67	48.56	51.28	29.6	53.17
ENSG00000211459	MT-RNR1	mitochondrially encoded 12S rRNA [Source:HGNC Symbol;Acc:HGNC:7470]	2.132	1.092216152	1.10E-32	1.37E-30	yes	up	1716.75	1699.9	1584.28	2746.88	2591.89	2590.84	1666.976667	2643.203333
ENSG00000120800	UTP20	UTP20 small subunit processome component [Source:HGNC Symbol;Acc:HGNC:17897]	0.332	-1.589729201	1.31E-32	1.63E-30	yes	down	9.34	10.04	13.56	2.45	2.58	3.13	10.98	2.72
ENSG00000136108	CKAP2	cytoskeleton associated protein 2 [Source:HGNC Symbol;Acc:HGNC:1990]	0.395	-1.338821398	1.41E-32	1.74E-30	yes	down	34.74	37.79	44.55	13.06	12.49	12.97	39.02666667	12.84
ENSG00000145604	SKP2	S-phase kinase associated protein 2 [Source:HGNC Symbol;Acc:HGNC:10901]	0.302	-1.725556506	1.48E-32	1.81E-30	yes	down	11.91	11.56	15.25	2.55	2.95	3.61	12.90666667	3.036666667
ENSG00000137807	KIF23	kinesin family member 23 [Source:HGNC Symbol;Acc:HGNC:6392]	0.365	-1.456004305	1.54E-32	1.88E-30	yes	down	36.97	50.09	50.64	11.56	14.55	12.1	45.9	12.73666667
ENSG00000149257	SERPINH1	serpin family H member 1 [Source:HGNC Symbol;Acc:HGNC:1546]	2.391	1.257672694	1.62E-32	1.96E-30	yes	up	169.43	164.98	149.04	272.81	302.42	260.35	161.15	278.5266667
ENSG00000266086	AC015813.2	novel transcript	0.352	-1.50650497	1.71E-32	2.06E-30	yes	down	17.53	19.47	15.72	7.75	5.35	6.08	17.57333333	6.393333333
ENSG00000142541	RPL13A	ribosomal protein L13a [Source:HGNC Symbol;Acc:HGNC:10304]	2.216	1.148100317	2.09E-32	2.51E-30	yes	up	2485.17	2401.9	2180.71	4010.14	3917.25	3732.89	2355.926667	3886.76
ENSG00000023445	BIRC3	baculoviral IAP repeat containing 3 [Source:HGNC Symbol;Acc:HGNC:591]	0.34	-1.556242116	2.26E-32	2.69E-30	yes	down	58.53	84.33	83.34	18.99	19.16	20.01	75.4	19.38666667
ENSG00000143878	RHOB	ras homolog family member B [Source:HGNC Symbol;Acc:HGNC:668]	3.136	1.648873411	2.30E-32	2.72E-30	yes	up	14.23	12.34	12.82	33.58	33.34	25.06	13.13	30.66
ENSG00000116406	EDEM3	ER degradation enhancing alpha-mannosidase like protein 3 [Source:HGNC Symbol;Acc:HGNC:16787]	0.291	-1.781555202	2.74E-32	3.22E-30	yes	down	14.37	14.7	20.58	3.01	3.52	4.2	16.55	3.576666667
ENSG00000236383	CCDC200	coiled-coil domain containing 200 [Source:HGNC Symbol;Acc:HGNC:43658]	5.31	2.408612321	3.23E-32	3.78E-30	yes	up	4.15	6.62	9.68	21.95	31.27	17.82	6.816666667	23.68
ENSG00000131981	LGALS3	galectin 3 [Source:HGNC Symbol;Acc:HGNC:6563]	2.178	1.122831075	3.58E-32	4.16E-30	yes	up	219.18	216.75	247.78	392.86	373.4	343.22	227.9033333	369.8266667
ENSG00000137962	ARHGAP29	Rho GTPase activating protein 29 [Source:HGNC Symbol;Acc:HGNC:30207]	0.385	-1.376448815	3.86E-32	4.46E-30	yes	down	77.77	76.97	121.29	20.87	25.01	29.95	92.01	25.27666667
ENSG00000133026	MYH10	myosin heavy chain 10 [Source:HGNC Symbol;Acc:HGNC:7568]	0.421	-1.246722302	4.23E-32	4.85E-30	yes	down	20.45	22.06	23.5	6.77	7.31	7.06	22.00333333	7.046666667
ENSG00000128342	LIF	LIF interleukin 6 family cytokine [Source:HGNC Symbol;Acc:HGNC:6596]	2.352	1.233897978	4.41E-32	5.03E-30	yes	up	20.72	17.82	20.94	33.57	30.63	29.82	19.82666667	31.34
ENSG00000069122	ADGRF5	adhesion G protein-coupled receptor F5 [Source:HGNC Symbol;Acc:HGNC:19030]	0.416	-1.264926416	5.70E-32	6.47E-30	yes	down	100.11	86.14	125.28	31.15	32.13	33.53	103.8433333	32.27
ENSG00000180992	MRPL14	mitochondrial ribosomal protein L14 [Source:HGNC Symbol;Acc:HGNC:14279]	2.148	1.102902057	5.91E-32	6.67E-30	yes	up	182.85	186.75	173.73	284.84	294.39	290.39	181.11	289.8733333
ENSG00000122257	RBBP6	RB binding protein 6, ubiquitin ligase [Source:HGNC Symbol;Acc:HGNC:9889]	0.322	-1.636098972	6.26E-32	7.02E-30	yes	down	12.04	15.23	19.57	4.18	5.29	4.51	15.61333333	4.66
ENSG00000138356	AOX1	aldehyde oxidase 1 [Source:HGNC Symbol;Acc:HGNC:553]	0.423	-1.239717972	6.30E-32	7.04E-30	yes	down	75.02	67.18	94.15	25.32	23.74	24.83	78.78333333	24.63
ENSG00000101210	EEF1A2	eukaryotic translation elongation factor 1 alpha 2 [Source:HGNC Symbol;Acc:HGNC:3192]	2.648	1.405042525	7.45E-32	8.27E-30	yes	up	35.44	39.57	33.39	70.27	69.71	69.58	36.13333333	69.85333333
ENSG00000008517	IL32	interleukin 32 [Source:HGNC Symbol;Acc:HGNC:16830]	2.338	1.225353847	9.37E-32	1.03E-29	yes	up	157.58	169.91	142.57	276.15	262.24	279.59	156.6866667	272.66
ENSG00000183484	GPR132	G protein-coupled receptor 132 [Source:HGNC Symbol;Acc:HGNC:17482]	3.998	1.999448955	9.71E-32	1.07E-29	yes	up	8.64	9.1	4.63	32.69	34.69	28.24	7.456666667	31.87333333
ENSG00000197756	RPL37A	ribosomal protein L37a [Source:HGNC Symbol;Acc:HGNC:10348]	2.134	1.093610427	1.21E-31	1.32E-29	yes	up	1799.51	1946.23	1885.72	2771.03	2848.75	2737.4	1877.153333	2785.726667
ENSG00000240972	MIF	macrophage migration inhibitory factor [Source:HGNC Symbol;Acc:HGNC:7097]	2.551	1.351148568	1.89E-31	2.05E-29	yes	up	1393.29	1377.68	1158.04	2551.13	2509.17	2329.35	1309.67	2463.216667
ENSG00000164400	CSF2	colony stimulating factor 2 [Source:HGNC Symbol;Acc:HGNC:2434]	2.455	1.295732023	2.02E-31	2.18E-29	yes	up	187.93	206.61	202.18	404.23	356.49	324.26	198.9066667	361.66
ENSG00000138386	NAB1	NGFI-A binding protein 1 [Source:HGNC Symbol;Acc:HGNC:7626]	0.34	-1.554409043	2.22E-31	2.38E-29	yes	down	24.49	22	30.35	5.12	6.11	7.33	25.61333333	6.186666667
ENSG00000214530	STARD10	StAR related lipid transfer domain containing 10 [Source:HGNC Symbol;Acc:HGNC:10666]	2.604	1.380810964	2.37E-31	2.53E-29	yes	up	44.58	39.29	46.33	78.48	82.44	77.27	43.4	79.39666667
ENSG00000163507	CIP2A	cellular inhibitor of PP2A [Source:HGNC Symbol;Acc:HGNC:29302]	0.388	-1.365472231	2.41E-31	2.56E-29	yes	down	21.89	25.01	29.08	6.91	7.08	7.91	25.32666667	7.3
ENSG00000135829	DHX9	DExH-box helicase 9 [Source:HGNC Symbol;Acc:HGNC:2750]	0.446	-1.165693206	2.53E-31	2.68E-29	yes	down	69.79	77.83	85.7	25.92	28.88	29.38	77.77333333	28.06
ENSG00000105193	RPS16	ribosomal protein S16 [Source:HGNC Symbol;Acc:HGNC:10396]	2.431	1.281715632	2.81E-31	2.95E-29	yes	up	2780.17	2575.29	2263.03	4732.12	4585.91	4437.35	2539.496667	4585.126667
ENSG00000100300	TSPO	translocator protein [Source:HGNC Symbol;Acc:HGNC:1158]	2.486	1.314105534	4.06E-31	4.24E-29	yes	up	266.49	265.63	224.9	481.05	473.73	441.65	252.34	465.4766667
ENSG00000132471	WBP2	WW domain binding protein 2 [Source:HGNC Symbol;Acc:HGNC:12738]	2.38	1.250839533	4.61E-31	4.76E-29	yes	up	96.84	96.36	79.65	162.22	161.64	157.49	90.95	160.45
ENSG00000172216	CEBPB	CCAAT enhancer binding protein beta [Source:HGNC Symbol;Acc:HGNC:1834]	3.115	1.639253233	5.23E-31	5.38E-29	yes	up	37.38	28.88	26.74	82.72	70	63.69	31	72.13666667
ENSG00000087086	FTL	ferritin light chain [Source:HGNC Symbol;Acc:HGNC:3999]	2.207	1.141892456	5.48E-31	5.60E-29	yes	up	14881.18	14460.3	12986.84	22920.72	23941.22	22565.75	14109.44	23142.56333
ENSG00000002330	BAD	BCL2 associated agonist of cell death [Source:HGNC Symbol;Acc:HGNC:936]	2.153	1.106562975	5.92E-31	6.03E-29	yes	up	165.37	167.21	163.64	276.86	259.7	251.82	165.4066667	262.7933333
ENSG00000169679	BUB1	BUB1 mitotic checkpoint serine/threonine kinase [Source:HGNC Symbol;Acc:HGNC:1148]	0.415	-1.269975714	6.67E-31	6.74E-29	yes	down	60.94	67.6	83.29	20.15	23.23	21.69	70.61	21.69
ENSG00000177954	RPS27	ribosomal protein S27 [Source:HGNC Symbol;Acc:HGNC:10416]	2.205	1.140697214	6.69E-31	6.74E-29	yes	up	4828.56	5009.83	5068.82	8143.59	7814.88	7380.63	4969.07	7779.7
ENSG00000054148	PHPT1	phosphohistidine phosphatase 1 [Source:HGNC Symbol;Acc:HGNC:30033]	2.398	1.261635407	7.03E-31	7.05E-29	yes	up	205.17	203.16	178.94	357.7	346.69	357.54	195.7566667	353.9766667
ENSG00000170296	GABARAP	GABA type A receptor-associated protein [Source:HGNC Symbol;Acc:HGNC:4067]	2.278	1.187831615	7.41E-31	7.36E-29	yes	up	204.1	227.77	194.84	344.66	309.9	288.98	208.9033333	314.5133333
ENSG00000164506	STXBP5	syntaxin binding protein 5 [Source:HGNC Symbol;Acc:HGNC:19665]	0.306	-1.708587309	7.41E-31	7.36E-29	yes	down	7.32	6.01	8.25	1.59	1.5	1.95	7.193333333	1.68
ENSG00000138180	CEP55	centrosomal protein 55 [Source:HGNC Symbol;Acc:HGNC:1161]	0.401	-1.316999285	7.46E-31	7.37E-29	yes	down	55.28	65.91	76.13	19.1	20.14	21.37	65.77333333	20.20333333
ENSG00000203812	H2AC18	H2A clustered histone 18 [Source:HGNC Symbol;Acc:HGNC:4736]	3.988	1.995547941	7.77E-31	7.63E-29	yes	up	48.14	28.93	61.54	127.2	129.56	142.77	46.20333333	133.1766667
ENSG00000184678	H2BC21	H2B clustered histone 21 [Source:HGNC Symbol;Acc:HGNC:4760]	5.245	2.390899359	8.41E-31	8.18E-29	yes	up	2.05	1.82	1.46	7.56	7.39	6.09	1.776666667	7.013333333
ENSG00000105321	CCDC9	coiled-coil domain containing 9 [Source:HGNC Symbol;Acc:HGNC:24560]	2.569	1.361337631	8.76E-31	8.48E-29	yes	up	13.38	13.21	14	27	24.83	28.46	13.53	26.76333333
ENSG00000090889	KIF4A	kinesin family member 4A [Source:HGNC Symbol;Acc:HGNC:13339]	0.408	-1.293027748	1.08E-30	1.04E-28	yes	down	24.11	26.46	31.45	7.63	8.4	8.98	27.34	8.336666667
ENSG00000178695	KCTD12	potassium channel tetramerization domain containing 12 [Source:HGNC Symbol;Acc:HGNC:14678]	0.334	-1.580692897	1.14E-30	1.09E-28	yes	down	7.89	7.19	10.11	1.93	2.13	2.21	8.396666667	2.09
ENSG00000146281	PM20D2	peptidase M20 domain containing 2 [Source:HGNC Symbol;Acc:HGNC:21408]	0.314	-1.673024815	1.18E-30	1.12E-28	yes	down	14.43	12.39	19.35	3.29	3.36	4.15	15.39	3.6
ENSG00000261786	AC006058.1	novel transcript	0.232	-2.110538773	1.19E-30	1.13E-28	yes	down	8.97	12.81	8.62	1.81	1.38	2.14	10.13333333	1.776666667
ENSG00000161800	RACGAP1	Rac GTPase activating protein 1 [Source:HGNC Symbol;Acc:HGNC:9804]	0.46	-1.119539173	1.50E-30	1.42E-28	yes	down	68.99	58.03	78.29	22.4	24.32	26.27	68.43666667	24.33
ENSG00000112695	COX7A2	cytochrome c oxidase subunit 7A2 [Source:HGNC Symbol;Acc:HGNC:2288]	2.001	1.001045395	1.64E-30	1.54E-28	yes	up	225.17	218.74	241.55	343.99	342.69	336.67	228.4866667	341.1166667
ENSG00000147649	MTDH	metadherin [Source:HGNC Symbol;Acc:HGNC:29608]	0.429	-1.221922464	1.73E-30	1.62E-28	yes	down	58.73	54.88	76.98	20.26	23.43	27.1	63.53	23.59666667
ENSG00000167772	ANGPTL4	angiopoietin like 4 [Source:HGNC Symbol;Acc:HGNC:16039]	3.692	1.884489317	1.77E-30	1.65E-28	yes	up	19.73	21.66	17.58	42.6	45.21	72.6	19.65666667	53.47
ENSG00000169045	HNRNPH1	heterogeneous nuclear ribonucleoprotein H1 [Source:HGNC Symbol;Acc:HGNC:5041]	0.448	-1.157674551	1.97E-30	1.83E-28	yes	down	355.75	414.14	440.63	128.26	138.96	135	403.5066667	134.0733333
ENSG00000156804	FBXO32	F-box protein 32 [Source:HGNC Symbol;Acc:HGNC:16731]	3.152	1.656317463	2.05E-30	1.89E-28	yes	up	32.98	36.38	33.41	106.71	99.36	72.68	34.25666667	92.91666667
ENSG00000233276	GPX1	glutathione peroxidase 1 [Source:HGNC Symbol;Acc:HGNC:4553]	2.466	1.302323932	2.21E-30	2.03E-28	yes	up	809.64	757.48	632.48	1378.77	1361.34	1302.63	733.2	1347.58
ENSG00000103363	ELOB	elongin B [Source:HGNC Symbol;Acc:HGNC:11619]	2.466	1.301944096	2.77E-30	2.53E-28	yes	up	278.29	297.25	219.79	496.2	499.83	491.53	265.11	495.8533333
ENSG00000005486	RHBDD2	rhomboid domain containing 2 [Source:HGNC Symbol;Acc:HGNC:23082]	2.516	1.331341956	2.79E-30	2.54E-28	yes	up	23.24	23.13	20.51	42.83	41.99	39.66	22.29333333	41.49333333
ENSG00000148773	MKI67	marker of proliferation Ki-67 [Source:HGNC Symbol;Acc:HGNC:7107]	0.388	-1.365074425	3.66E-30	3.31E-28	yes	down	38.86	47.88	46.06	10.27	10.39	14.64	44.26666667	11.76666667
ENSG00000095951	HIVEP1	HIVEP zinc finger 1 [Source:HGNC Symbol;Acc:HGNC:4920]	2.574	1.363792776	4.20E-30	3.79E-28	yes	up	5.75	7.23	7.44	12.2	13.79	12.48	6.806666667	12.82333333
ENSG00000178980	SELENOW	selenoprotein W [Source:HGNC Symbol;Acc:HGNC:10752]	2.241	1.16418237	4.60E-30	4.13E-28	yes	up	80.66	82.97	83.86	142.82	145.4	135.48	82.49666667	141.2333333
ENSG00000169908	TM4SF1	transmembrane 4 L six family member 1 [Source:HGNC Symbol;Acc:HGNC:11853]	2.142	1.09889541	5.94E-30	5.28E-28	yes	up	161.81	144.8	170.9	266.19	260.31	233.75	159.17	253.4166667
ENSG00000172663	TMEM134	transmembrane protein 134 [Source:HGNC Symbol;Acc:HGNC:26142]	2.967	1.569191359	6.45E-30	5.72E-28	yes	up	37	33.21	28.91	86.31	66.07	63.58	33.04	71.98666667
ENSG00000108848	LUC7L3	LUC7 like 3 pre-mRNA splicing factor [Source:HGNC Symbol;Acc:HGNC:24309]	0.362	-1.464539223	7.17E-30	6.33E-28	yes	down	58	80.4	78.99	24.4	24.29	25.27	72.46333333	24.65333333
ENSG00000282894	DUX4L33	double homeobox 4 like 33 (pseudogene) [Source:HGNC Symbol;Acc:HGNC:51789]	0.11	-3.179414309	7.57E-30	6.64E-28	yes	down	2.27	1.81	1.89	0.28	0.14	0.22	1.99	0.213333333
ENSG00000142534	RPS11	ribosomal protein S11 [Source:HGNC Symbol;Acc:HGNC:10384]	2.283	1.191233378	8.30E-30	7.26E-28	yes	up	3186.21	3065.76	2726.47	5173.33	5102.75	4938.43	2992.813333	5071.503333
ENSG00000172175	MALT1	MALT1 paracaspase [Source:HGNC Symbol;Acc:HGNC:6819]	0.4	-1.321154243	9.76E-30	8.47E-28	yes	down	12.02	12	15.53	4.25	3.66	4.96	13.18333333	4.29
ENSG00000126768	TIMM17B	translocase of inner mitochondrial membrane 17B [Source:HGNC Symbol;Acc:HGNC:17310]	2.509	1.327374118	9.78E-30	8.47E-28	yes	up	104.19	98.51	82	172.95	183.18	178.68	94.9	178.27
ENSG00000135480	KRT7	keratin 7 [Source:HGNC Symbol;Acc:HGNC:6445]	2.204	1.140098216	9.99E-30	8.62E-28	yes	up	553.27	565.06	506.83	888.05	842.76	861.5	541.72	864.1033333
ENSG00000271303	SRXN1	sulfiredoxin 1 [Source:HGNC Symbol;Acc:HGNC:16132]	2.1	1.07049769	1.04E-29	8.94E-28	yes	up	65.13	61.65	67.79	91.6	97.52	116.58	64.85666667	101.9
ENSG00000166801	FAM111A	family with sequence similarity 111 member A [Source:HGNC Symbol;Acc:HGNC:24725]	0.324	-1.624261957	1.08E-29	9.20E-28	yes	down	15.71	14.15	21.51	4.14	4.12	5.26	17.12333333	4.506666667
ENSG00000213859	KCTD11	potassium channel tetramerization domain containing 11 [Source:HGNC Symbol;Acc:HGNC:21302]	2.623	1.391352107	1.20E-29	1.02E-27	yes	up	6.27	5.88	6.49	11.82	11.75	13.22	6.213333333	12.26333333
ENSG00000063177	RPL18	ribosomal protein L18 [Source:HGNC Symbol;Acc:HGNC:10310]	2.061	1.043157652	1.21E-29	1.02E-27	yes	up	1737.26	1757.15	1661.69	2664.17	2639.54	2549.61	1718.7	2617.773333
ENSG00000101441	CST4	cystatin S [Source:HGNC Symbol;Acc:HGNC:2476]	2.555	1.353358706	1.35E-29	1.14E-27	yes	up	71.61	80.4	69.69	146.78	140.86	134.05	73.9	140.5633333
ENSG00000130733	YIPF2	Yip1 domain family member 2 [Source:HGNC Symbol;Acc:HGNC:28476]	2.148	1.102946965	1.44E-29	1.21E-27	yes	up	49.82	48.15	43.97	74.54	79.44	79.22	47.31333333	77.73333333
ENSG00000125652	ALKBH7	alkB homolog 7 [Source:HGNC Symbol;Acc:HGNC:21306]	2.804	1.487345309	1.52E-29	1.28E-27	yes	up	38.28	38.33	36.8	91.27	80.21	68.6	37.80333333	80.02666667
ENSG00000131747	TOP2A	DNA topoisomerase II alpha [Source:HGNC Symbol;Acc:HGNC:11989]	0.366	-1.451776078	2.44E-29	2.03E-27	yes	down	95.23	123.28	148.33	32.28	35.21	35.19	122.28	34.22666667
ENSG00000175482	POLD4	DNA polymerase delta 4, accessory subunit [Source:HGNC Symbol;Acc:HGNC:14106]	2.48	1.310360664	2.61E-29	2.17E-27	yes	up	49.74	50.34	43.45	87.23	81.75	81.24	47.84333333	83.40666667
ENSG00000109107	ALDOC	aldolase, fructose-bisphosphate C [Source:HGNC Symbol;Acc:HGNC:418]	2.733	1.450251889	2.65E-29	2.19E-27	yes	up	15.69	16.01	13.71	28.85	31.66	31.79	15.13666667	30.76666667
ENSG00000165891	E2F7	E2F transcription factor 7 [Source:HGNC Symbol;Acc:HGNC:23820]	2.023	1.016499209	2.72E-29	2.24E-27	yes	up	31.07	27.49	37.71	50.04	50	47.66	32.09	49.23333333
ENSG00000112033	PPARD	peroxisome proliferator activated receptor delta [Source:HGNC Symbol;Acc:HGNC:9235]	2.016	1.011213343	2.86E-29	2.35E-27	yes	up	54.07	47.19	49.03	71.17	70.98	77.64	50.09666667	73.26333333
ENSG00000173599	PC	pyruvate carboxylase [Source:HGNC Symbol;Acc:HGNC:8636]	2.039	1.02810033	3.16E-29	2.57E-27	yes	up	28.66	26.44	25.54	40.54	40.5	42.33	26.88	41.12333333
ENSG00000001167	NFYA	nuclear transcription factor Y subunit alpha [Source:HGNC Symbol;Acc:HGNC:7804]	0.441	-1.180949539	3.32E-29	2.69E-27	yes	down	37.12	32.06	37.81	13.59	14.18	15.63	35.66333333	14.46666667
ENSG00000177674	AGTRAP	angiotensin II receptor associated protein [Source:HGNC Symbol;Acc:HGNC:13539]	2.276	1.186696286	3.66E-29	2.95E-27	yes	up	53.81	51.71	49.5	83.84	90.53	89.03	51.67333333	87.8
ENSG00000144283	PKP4	plakophilin 4 [Source:HGNC Symbol;Acc:HGNC:9026]	0.464	-1.107311885	4.36E-29	3.49E-27	yes	down	37.07	37.14	43.48	11.73	12.75	13.76	39.23	12.74666667
ENSG00000198517	MAFK	MAF bZIP transcription factor K [Source:HGNC Symbol;Acc:HGNC:6782]	2.338	1.225257576	4.38E-29	3.49E-27	yes	up	20.89	19.5	20.02	34.02	38.05	30.96	20.13666667	34.34333333
ENSG00000147123	NDUFB11	NADH:ubiquinone oxidoreductase subunit B11 [Source:HGNC Symbol;Acc:HGNC:20372]	2.159	1.110493801	4.66E-29	3.70E-27	yes	up	283.55	285.02	275.14	459.4	453.73	428.57	281.2366667	447.2333333
ENSG00000169047	IRS1	insulin receptor substrate 1 [Source:HGNC Symbol;Acc:HGNC:6125]	0.406	-1.301834297	4.92E-29	3.89E-27	yes	down	27.26	19.67	22.75	6.6	8.64	9.49	23.22666667	8.243333333
ENSG00000097046	CDC7	cell division cycle 7 [Source:HGNC Symbol;Acc:HGNC:1745]	0.306	-1.706075053	5.21E-29	4.10E-27	yes	down	10.97	12.04	15	3.16	2.56	3.35	12.67	3.023333333
ENSG00000106665	CLIP2	CAP-Gly domain containing linker protein 2 [Source:HGNC Symbol;Acc:HGNC:2586]	2.227	1.155139156	5.37E-29	4.21E-27	yes	up	16.2	12.65	13.57	24.56	24.62	26.93	14.14	25.37
ENSG00000131435	PDLIM4	PDZ and LIM domain 4 [Source:HGNC Symbol;Acc:HGNC:16501]	2.783	1.47646796	6.57E-29	5.11E-27	yes	up	34.26	37.41	27.14	76.99	74.25	71.91	32.93666667	74.38333333
ENSG00000188522	FAM83G	family with sequence similarity 83 member G [Source:HGNC Symbol;Acc:HGNC:32554]	2.027	1.019583338	7.03E-29	5.45E-27	yes	up	19.81	15.76	18.53	25.68	26.42	28.36	18.03333333	26.82
ENSG00000166886	NAB2	NGFI-A binding protein 2 [Source:HGNC Symbol;Acc:HGNC:7627]	2.743	1.455835228	7.08E-29	5.46E-27	yes	up	12.26	12.9	11.98	27.87	25.29	21.8	12.38	24.98666667
ENSG00000108840	HDAC5	histone deacetylase 5 [Source:HGNC Symbol;Acc:HGNC:14068]	2.525	1.336452482	8.07E-29	6.20E-27	yes	up	12.02	10.92	10.17	19.65	20.2	25.35	11.03666667	21.73333333
ENSG00000090013	BLVRB	biliverdin reductase B [Source:HGNC Symbol;Acc:HGNC:1063]	2.373	1.246880773	8.95E-29	6.85E-27	yes	up	106.92	99.18	91.73	175.45	182.25	167.68	99.27666667	175.1266667
ENSG00000198258	UBL5	ubiquitin like 5 [Source:HGNC Symbol;Acc:HGNC:13736]	2.296	1.1989851	9.06E-29	6.91E-27	yes	up	475.12	469.5	474.82	806.41	826.29	759.29	473.1466667	797.33
ENSG00000105372	RPS19	ribosomal protein S19 [Source:HGNC Symbol;Acc:HGNC:10402]	2.057	1.040620425	9.72E-29	7.39E-27	yes	up	1753.13	1948.15	1937.83	2512.73	2490.57	2420.47	1879.703333	2474.59
ENSG00000070404	FSTL3	follistatin like 3 [Source:HGNC Symbol;Acc:HGNC:3973]	2.197	1.135226826	1.07E-28	8.07E-27	yes	up	53.61	51.29	48.59	80.27	83.22	82.69	51.16333333	82.06
ENSG00000165304	MELK	maternal embryonic leucine zipper kinase [Source:HGNC Symbol;Acc:HGNC:16870]	0.451	-1.149795261	1.20E-28	9.03E-27	yes	down	59.41	59.73	75.04	21.24	21.49	21.19	64.72666667	21.30666667
ENSG00000163870	TPRA1	transmembrane protein adipocyte associated 1 [Source:HGNC Symbol;Acc:HGNC:30413]	2.329	1.219504828	1.48E-28	1.11E-26	yes	up	25.95	26.05	23.44	49.2	45.11	45.05	25.14666667	46.45333333
ENSG00000131408	NR1H2	nuclear receptor subfamily 1 group H member 2 [Source:HGNC Symbol;Acc:HGNC:7965]	2.168	1.116311277	1.55E-28	1.16E-26	yes	up	50.52	47.97	42.88	71.42	72.5	76.28	47.12333333	73.4
ENSG00000130203	APOE	apolipoprotein E [Source:HGNC Symbol;Acc:HGNC:613]	3.164	1.661661149	1.84E-28	1.37E-26	yes	up	18.58	18.48	13.9	42.91	39.92	37.26	16.98666667	40.03
ENSG00000286966	AL137800.1	novel transcript	3.117	1.640215593	2.15E-28	1.59E-26	yes	up	16.2	15.59	15.88	36.16	35.25	35.43	15.89	35.61333333
ENSG00000051128	HOMER3	homer scaffold protein 3 [Source:HGNC Symbol;Acc:HGNC:17514]	2.105	1.074008837	2.18E-28	1.61E-26	yes	up	60.98	59.22	55.04	92.73	89.97	92.29	58.41333333	91.66333333
ENSG00000132436	FIGNL1	fidgetin like 1 [Source:HGNC Symbol;Acc:HGNC:13286]	0.32	-1.642975356	2.60E-28	1.90E-26	yes	down	12.57	11.67	15.86	2.67	3.15	3.13	13.36666667	2.983333333
ENSG00000108021	TASOR2	transcription activation suppressor family member 2 [Source:HGNC Symbol;Acc:HGNC:23484]	0.412	-1.278537092	2.73E-28	1.99E-26	yes	down	14.83	16.29	20.27	5.61	5.13	5.58	17.13	5.44
ENSG00000168005	SPINDOC	spindlin interactor and repressor of chromatin binding [Source:HGNC Symbol;Acc:HGNC:25115]	2.124	1.087076021	3.09E-28	2.24E-26	yes	up	37.59	35.98	35.85	58.86	57.76	62.17	36.47333333	59.59666667
ENSG00000118276	B4GALT6	beta-1,4-galactosyltransferase 6 [Source:HGNC Symbol;Acc:HGNC:929]	0.253	-1.985080822	3.10E-28	2.24E-26	yes	down	6.43	6.14	8.49	1.19	1.34	1.37	7.02	1.3
ENSG00000163808	KIF15	kinesin family member 15 [Source:HGNC Symbol;Acc:HGNC:17273]	0.301	-1.733988787	3.47E-28	2.50E-26	yes	down	10.69	15.97	15.35	3.54	3.6	4.07	14.00333333	3.736666667
ENSG00000102265	TIMP1	TIMP metallopeptidase inhibitor 1 [Source:HGNC Symbol;Acc:HGNC:11820]	2.092	1.064745499	3.63E-28	2.60E-26	yes	up	497.53	540.44	482.82	787.16	795.71	791.23	506.93	791.3666667
ENSG00000183011	NAA38	N-alpha-acetyltransferase 38, NatC auxiliary subunit [Source:HGNC Symbol;Acc:HGNC:28212]	2.363	1.240585882	3.83E-28	2.74E-26	yes	up	144.88	131.71	117.96	248.19	231.99	252.63	131.5166667	244.27
ENSG00000182117	NOP10	NOP10 ribonucleoprotein [Source:HGNC Symbol;Acc:HGNC:14378]	2.226	1.15447329	4.83E-28	3.45E-26	yes	up	341.4	330.25	317.51	540.3	553	520.97	329.72	538.09
ENSG00000221878	PSG7	pregnancy specific beta-1-glycoprotein 7 [Source:HGNC Symbol;Acc:HGNC:9524]	2.343	1.228551665	5.01E-28	3.56E-26	yes	up	13.74	13.71	13.68	24.16	24.58	24.2	13.71	24.31333333
ENSG00000242802	AP5Z1	adaptor related protein complex 5 subunit zeta 1 [Source:HGNC Symbol;Acc:HGNC:22197]	2.276	1.186622311	5.50E-28	3.88E-26	yes	up	17.38	14.46	14.8	25.26	24.61	26.58	15.54666667	25.48333333
ENSG00000113810	SMC4	structural maintenance of chromosomes 4 [Source:HGNC Symbol;Acc:HGNC:14013]	0.35	-1.513266529	6.31E-28	4.44E-26	yes	down	40.35	63.57	64.02	12.27	14.39	16.87	55.98	14.51
ENSG00000076382	SPAG5	sperm associated antigen 5 [Source:HGNC Symbol;Acc:HGNC:13452]	0.493	-1.019209705	6.43E-28	4.50E-26	yes	down	67.54	74.51	73.6	28.34	32.03	32.38	71.88333333	30.91666667
ENSG00000172725	CORO1B	coronin 1B [Source:HGNC Symbol;Acc:HGNC:2253]	2.268	1.181354632	6.61E-28	4.59E-26	yes	up	93.72	94.95	85.38	156.01	151.99	142.46	91.35	150.1533333
ENSG00000091409	ITGA6	integrin subunit alpha 6 [Source:HGNC Symbol;Acc:HGNC:6142]	0.442	-1.178732133	6.83E-28	4.73E-26	yes	down	133.91	139.45	177.57	47.03	50.19	55.02	150.31	50.74666667
ENSG00000204386	NEU1	neuraminidase 1 [Source:HGNC Symbol;Acc:HGNC:7758]	2.211	1.144635434	9.17E-28	6.33E-26	yes	up	44.91	49.79	42.02	71.94	71.56	69.25	45.57333333	70.91666667
ENSG00000164405	UQCRQ	ubiquinol-cytochrome c reductase complex III subunit VII [Source:HGNC Symbol;Acc:HGNC:29594]	2.083	1.05884422	9.42E-28	6.48E-26	yes	up	166.53	194.68	176.24	247.19	237.45	240.18	179.15	241.6066667
ENSG00000204498	NFKBIL1	NFKB inhibitor like 1 [Source:HGNC Symbol;Acc:HGNC:7800]	2.57	1.362045174	1.17E-27	8.02E-26	yes	up	24.02	23.58	20.52	44.23	45.32	39.38	22.70666667	42.97666667
ENSG00000175550	DRAP1	DR1 associated protein 1 [Source:HGNC Symbol;Acc:HGNC:3019]	2.11	1.076936339	1.21E-27	8.23E-26	yes	up	879.55	863.44	765.44	1299	1327.49	1307.32	836.1433333	1311.27
ENSG00000181634	TNFSF15	TNF superfamily member 15 [Source:HGNC Symbol;Acc:HGNC:11931]	0.402	-1.314805333	1.33E-27	9.05E-26	yes	down	11.58	9.98	13.93	3.59	3.42	3.67	11.83	3.56
ENSG00000129534	MIS18BP1	MIS18 binding protein 1 [Source:HGNC Symbol;Acc:HGNC:20190]	0.349	-1.517359177	1.70E-27	1.15E-25	yes	down	21.12	33.75	30.78	8.66	7.95	7.14	28.55	7.916666667
ENSG00000065328	MCM10	minichromosome maintenance 10 replication initiation factor [Source:HGNC Symbol;Acc:HGNC:18043]	0.375	-1.413939107	1.75E-27	1.18E-25	yes	down	10.74	10.87	13.76	2.92	3.29	3.53	11.79	3.246666667
ENSG00000204227	RING1	ring finger protein 1 [Source:HGNC Symbol;Acc:HGNC:10018]	2.196	1.134860196	1.81E-27	1.22E-25	yes	up	30.75	31.47	29.12	46.94	49.01	54.13	30.44666667	50.02666667
ENSG00000145386	CCNA2	cyclin A2 [Source:HGNC Symbol;Acc:HGNC:1578]	0.455	-1.134973824	1.82E-27	1.22E-25	yes	down	84.21	73.12	100.89	28.32	29.38	29.77	86.07333333	29.15666667
ENSG00000152601	MBNL1	muscleblind like splicing regulator 1 [Source:HGNC Symbol;Acc:HGNC:6923]	0.404	-1.308712677	1.85E-27	1.23E-25	yes	down	37.9	27.21	45.31	13.07	12.34	12.7	36.80666667	12.70333333
ENSG00000110492	MDK	midkine [Source:HGNC Symbol;Acc:HGNC:6972]	2.47	1.304620765	1.87E-27	1.24E-25	yes	up	86.36	87.26	70.46	142.8	144.83	150.79	81.36	146.14
ENSG00000164619	BMPER	BMP binding endothelial regulator [Source:HGNC Symbol;Acc:HGNC:24154]	0.444	-1.171711107	2.04E-27	1.35E-25	yes	down	31.06	28.65	31.08	9.92	10.65	9.43	30.26333333	10
ENSG00000186577	SMIM29	small integral membrane protein 29 [Source:HGNC Symbol;Acc:HGNC:1340]	2.666	1.414848348	2.51E-27	1.66E-25	yes	up	45.91	45.14	36.23	81.94	88.25	83.1	42.42666667	84.43
ENSG00000119969	HELLS	helicase, lymphoid specific [Source:HGNC Symbol;Acc:HGNC:4861]	0.342	-1.548239058	3.03E-27	1.99E-25	yes	down	15.35	23.24	21.53	7.95	6.69	6.44	20.04	7.026666667
ENSG00000174371	EXO1	exonuclease 1 [Source:HGNC Symbol;Acc:HGNC:3511]	0.342	-1.548529185	3.22E-27	2.11E-25	yes	down	10.56	13.41	15.56	2.92	2.77	4	13.17666667	3.23
ENSG00000167642	SPINT2	serine peptidase inhibitor, Kunitz type 2 [Source:HGNC Symbol;Acc:HGNC:11247]	2.02	1.014201178	3.26E-27	2.12E-25	yes	up	180.73	183.15	154.83	248.86	245.16	249.62	172.9033333	247.88
ENSG00000142684	ZNF593	zinc finger protein 593 [Source:HGNC Symbol;Acc:HGNC:30943]	2.302	1.203039861	4.02E-27	2.61E-25	yes	up	86.64	91.87	86.52	141.02	149.84	161.1	88.34333333	150.6533333
ENSG00000112159	MDN1	midasin AAA ATPase 1 [Source:HGNC Symbol;Acc:HGNC:18302]	0.33	-1.599826249	4.38E-27	2.83E-25	yes	down	8.43	8.77	8.05	3.22	2.83	5.89	8.416666667	3.98
ENSG00000069869	NEDD4	NEDD4 E3 ubiquitin protein ligase [Source:HGNC Symbol;Acc:HGNC:7727]	0.401	-1.31941244	4.84E-27	3.12E-25	yes	down	29.34	33.5	41.14	10.14	12.4	11.53	34.66	11.35666667
ENSG00000269893	SNHG8	small nucleolar RNA host gene 8 [Source:HGNC Symbol;Acc:HGNC:33098]	2.012	1.008924498	6.10E-27	3.91E-25	yes	up	285.9	296.83	364.23	436.54	411.5	413.71	315.6533333	420.5833333
ENSG00000127540	UQCR11	ubiquinol-cytochrome c reductase, complex III subunit XI [Source:HGNC Symbol;Acc:HGNC:30862]	2.354	1.235081075	6.28E-27	4.01E-25	yes	up	119.1	110.73	92.33	191.75	189.11	186	107.3866667	188.9533333
ENSG00000255112	CHMP1B	charged multivesicular body protein 1B [Source:HGNC Symbol;Acc:HGNC:24287]	2.274	1.185233915	6.36E-27	4.05E-25	yes	up	29.08	28.51	33.43	54.73	53.91	45.29	30.34	51.31
ENSG00000124795	DEK	DEK proto-oncogene [Source:HGNC Symbol;Acc:HGNC:2768]	0.435	-1.201627231	6.50E-27	4.12E-25	yes	down	150.94	175.29	215.04	56.75	57.88	60.66	180.4233333	58.43
ENSG00000155561	NUP205	nucleoporin 205 [Source:HGNC Symbol;Acc:HGNC:18658]	0.472	-1.084187358	6.51E-27	4.12E-25	yes	down	71.01	81.55	87.25	26.69	29.99	27.79	79.93666667	28.15666667
ENSG00000170542	SERPINB9	serpin family B member 9 [Source:HGNC Symbol;Acc:HGNC:8955]	0.442	-1.178153189	6.74E-27	4.25E-25	yes	down	22.14	19.89	25.88	7.11	7.56	7.7	22.63666667	7.456666667
ENSG00000256028	AC026362.1	novel transcript	2.222	1.151587363	7.47E-27	4.70E-25	yes	up	51.83	49.57	50.5	92.06	84.81	84.89	50.63333333	87.25333333
ENSG00000115641	FHL2	four and a half LIM domains 2 [Source:HGNC Symbol;Acc:HGNC:3703]	2.135	1.094289502	8.99E-27	5.64E-25	yes	up	117.71	110.11	98.7	175.22	179.37	171.99	108.84	175.5266667
ENSG00000164949	GEM	GTP binding protein overexpressed in skeletal muscle [Source:HGNC Symbol;Acc:HGNC:4234]	3	1.585037451	9.72E-27	6.08E-25	yes	up	26.52	22.34	27.28	69.7	62	46.22	25.38	59.30666667
ENSG00000058673	ZC3H11A	zinc finger CCCH-type containing 11A [Source:HGNC Symbol;Acc:HGNC:29093]	0.394	-1.342023477	9.76E-27	6.08E-25	yes	down	39.42	50.08	53.57	12.83	13.41	17.02	47.69	14.42
ENSG00000134825	TMEM258	transmembrane protein 258 [Source:HGNC Symbol;Acc:HGNC:1164]	2.648	1.40487129	1.05E-26	6.52E-25	yes	up	145.14	139.71	113.08	256.07	259.32	259.36	132.6433333	258.25
ENSG00000148841	ITPRIP	inositol 1,4,5-trisphosphate receptor interacting protein [Source:HGNC Symbol;Acc:HGNC:29370]	2.435	1.284018996	1.09E-26	6.78E-25	yes	up	13.75	11.4	12.33	22.63	23.7	21.06	12.49333333	22.46333333
ENSG00000028277	POU2F2	POU class 2 homeobox 2 [Source:HGNC Symbol;Acc:HGNC:9213]	0.395	-1.33947492	1.14E-26	7.03E-25	yes	down	14.53	12.16	15.19	4.06	4.69	8.05	13.96	5.6
ENSG00000124614	RPS10	ribosomal protein S10 [Source:HGNC Symbol;Acc:HGNC:10383]	2.028	1.019876117	1.18E-26	7.25E-25	yes	up	3310.19	3194.76	3123.1	4947.64	4891.08	4536.65	3209.35	4791.79
ENSG00000204308	RNF5	ring finger protein 5 [Source:HGNC Symbol;Acc:HGNC:10068]	2.068	1.048053295	1.23E-26	7.50E-25	yes	up	84.22	87.03	92.34	143.01	135.11	127.79	87.86333333	135.3033333
ENSG00000164713	BRI3	brain protein I3 [Source:HGNC Symbol;Acc:HGNC:1109]	2.202	1.138882987	1.35E-26	8.25E-25	yes	up	190.75	187.88	180.19	322.88	317.85	302.7	186.2733333	314.4766667
ENSG00000169252	ADRB2	adrenoceptor beta 2 [Source:HGNC Symbol;Acc:HGNC:286]	0.464	-1.10821819	1.44E-26	8.74E-25	yes	down	52.45	46.77	48.93	20.57	18.97	18.1	49.38333333	19.21333333
ENSG00000131469	RPL27	ribosomal protein L27 [Source:HGNC Symbol;Acc:HGNC:10328]	2.027	1.019006784	1.57E-26	9.50E-25	yes	up	3029.48	2954.84	2845.74	4415.09	4474.48	4311.8	2943.353333	4400.456667
ENSG00000164967	RPP25L	ribonuclease P/MRP subunit p25 like [Source:HGNC Symbol;Acc:HGNC:19909]	2.404	1.265594964	1.62E-26	9.71E-25	yes	up	32.35	34.13	32.03	59.65	56.18	60.74	32.83666667	58.85666667
ENSG00000184445	KNTC1	kinetochore associated 1 [Source:HGNC Symbol;Acc:HGNC:17255]	0.358	-1.482861608	1.67E-26	1.00E-24	yes	down	16.7	26.9	23.43	6.46	6.27	7.91	22.34333333	6.88
ENSG00000104856	RELB	RELB proto-oncogene, NF-kB subunit [Source:HGNC Symbol;Acc:HGNC:9956]	2.59	1.372976274	1.72E-26	1.03E-24	yes	up	27.51	23.25	21.39	52.05	46.66	53.71	24.05	50.80666667
ENSG00000164587	RPS14	ribosomal protein S14 [Source:HGNC Symbol;Acc:HGNC:10387]	2.194	1.133851315	1.73E-26	1.03E-24	yes	up	921.16	943	846.27	1221.76	1234.51	1236.82	903.4766667	1231.03
ENSG00000119655	NPC2	NPC intracellular cholesterol transporter 2 [Source:HGNC Symbol;Acc:HGNC:14537]	2.006	1.004306806	1.86E-26	1.10E-24	yes	up	425.49	422.43	441.16	601.36	581.04	531.54	429.6933333	571.3133333
ENSG00000163923	RPL39L	ribosomal protein L39 like [Source:HGNC Symbol;Acc:HGNC:17094]	2.162	1.112370781	2.12E-26	1.26E-24	yes	up	75.19	74.67	73.92	122.03	121.62	125	74.59333333	122.8833333
ENSG00000088826	SMOX	spermine oxidase [Source:HGNC Symbol;Acc:HGNC:15862]	2.575	1.364818636	2.15E-26	1.27E-24	yes	up	18.61	20.16	15.44	35.43	35.02	32.46	18.07	34.30333333
ENSG00000139211	AMIGO2	adhesion molecule with Ig like domain 2 [Source:HGNC Symbol;Acc:HGNC:24073]	2.053	1.037662333	2.63E-26	1.55E-24	yes	up	16.86	17.02	19.4	25.74	27.42	26.38	17.76	26.51333333
ENSG00000127948	POR	cytochrome p450 oxidoreductase [Source:HGNC Symbol;Acc:HGNC:9208]	2.279	1.188591005	2.66E-26	1.56E-24	yes	up	32.35	32.64	29.73	50.65	54.72	51.29	31.57333333	52.22
ENSG00000183617	MRPL54	mitochondrial ribosomal protein L54 [Source:HGNC Symbol;Acc:HGNC:16685]	2.407	1.267074133	2.67E-26	1.56E-24	yes	up	54.48	56.02	57.74	98.96	98.66	100.54	56.08	99.38666667
ENSG00000117984	CTSD	cathepsin D [Source:HGNC Symbol;Acc:HGNC:2529]	2.1	1.07028213	3.77E-26	2.18E-24	yes	up	498.29	472.05	426.29	738.83	727.15	672.71	465.5433333	712.8966667
ENSG00000215845	TSTD1	thiosulfate sulfurtransferase like domain containing 1 [Source:HGNC Symbol;Acc:HGNC:35410]	2.859	1.51545968	3.88E-26	2.23E-24	yes	up	41.83	42.25	41.76	86.35	83.79	89.77	41.94666667	86.63666667
ENSG00000265972	TXNIP	thioredoxin interacting protein [Source:HGNC Symbol;Acc:HGNC:16952]	0.447	-1.160380181	3.91E-26	2.24E-24	yes	down	58.66	52.55	72.32	19.03	19.77	22.23	61.17666667	20.34333333
ENSG00000105329	TGFB1	transforming growth factor beta 1 [Source:HGNC Symbol;Acc:HGNC:11766]	2.247	1.167774229	4.41E-26	2.53E-24	yes	up	38.68	34	31.1	59.05	55.46	61.04	34.59333333	58.51666667
ENSG00000099992	TBC1D10A	TBC1 domain family member 10A [Source:HGNC Symbol;Acc:HGNC:23609]	2.39	1.257148444	4.59E-26	2.62E-24	yes	up	11.29	10.9	10.55	20.97	18.96	21.03	10.91333333	20.32
ENSG00000157514	TSC22D3	TSC22 domain family member 3 [Source:HGNC Symbol;Acc:HGNC:3051]	3.48	1.799036428	4.69E-26	2.67E-24	yes	up	5.58	5.83	5.16	16.44	13.42	11.1	5.523333333	13.65333333
ENSG00000180530	NRIP1	nuclear receptor interacting protein 1 [Source:HGNC Symbol;Acc:HGNC:8001]	0.31	-1.687992017	5.04E-26	2.85E-24	yes	down	4.77	5.17	7.07	1.14	1.44	1.47	5.67	1.35
ENSG00000130066	SAT1	spermidine/spermine N1-acetyltransferase 1 [Source:HGNC Symbol;Acc:HGNC:10540]	2.028	1.019850743	5.29E-26	2.98E-24	yes	up	193.89	196.94	202.95	305.09	321.55	279.61	197.9266667	302.0833333
ENSG00000149806	FAU	FAU ubiquitin like and ribosomal protein S30 fusion [Source:HGNC Symbol;Acc:HGNC:3597]	2.038	1.027357575	5.45E-26	3.07E-24	yes	up	1920.21	1853.02	1775.46	2861.28	2750.08	2718.99	1849.563333	2776.783333
ENSG00000197601	FAR1	fatty acyl-CoA reductase 1 [Source:HGNC Symbol;Acc:HGNC:26222]	0.377	-1.408271749	6.25E-26	3.51E-24	yes	down	28.08	25.77	33.37	6.73	7.44	9.98	29.07333333	8.05
ENSG00000171848	RRM2	ribonucleotide reductase regulatory subunit M2 [Source:HGNC Symbol;Acc:HGNC:10452]	0.494	-1.018338544	6.71E-26	3.75E-24	yes	down	123.69	99.59	127.52	43.57	38.87	40.33	116.9333333	40.92333333
ENSG00000112144	CILK1	ciliogenesis associated kinase 1 [Source:HGNC Symbol;Acc:HGNC:21219]	0.353	-1.502960871	6.76E-26	3.76E-24	yes	down	8.63	8.12	11.42	2.09	2.51	2.83	9.39	2.476666667
ENSG00000125995	ROMO1	reactive oxygen species modulator 1 [Source:HGNC Symbol;Acc:HGNC:16185]	2.4	1.263038158	6.87E-26	3.81E-24	yes	up	616.34	590.41	515.13	1009.06	1015.04	1038.31	573.96	1020.803333
ENSG00000136982	DSCC1	DNA replication and sister chromatid cohesion 1 [Source:HGNC Symbol;Acc:HGNC:24453]	0.296	-1.755084715	7.07E-26	3.91E-24	yes	down	11.3	11.63	13.66	2.4	2.92	2.59	12.19666667	2.636666667
ENSG00000175216	CKAP5	cytoskeleton associated protein 5 [Source:HGNC Symbol;Acc:HGNC:28959]	0.467	-1.099505714	7.12E-26	3.93E-24	yes	down	66.44	83.57	87.92	25.37	27.41	28.96	79.31	27.24666667
ENSG00000103024	NME3	NME/NM23 nucleoside diphosphate kinase 3 [Source:HGNC Symbol;Acc:HGNC:7851]	2.597	1.37669667	7.83E-26	4.31E-24	yes	up	29.92	29.69	23.97	53.97	54.66	53.44	27.86	54.02333333
ENSG00000120306	CYSTM1	cysteine rich transmembrane module containing 1 [Source:HGNC Symbol;Acc:HGNC:30239]	2.227	1.154958209	7.90E-26	4.33E-24	yes	up	76.19	75.82	71.17	120.78	129.18	121.22	74.39333333	123.7266667
ENSG00000176170	SPHK1	sphingosine kinase 1 [Source:HGNC Symbol;Acc:HGNC:11240]	2.606	1.381851687	8.54E-26	4.66E-24	yes	up	27.69	27.09	19.65	47.56	49.97	52.54	24.81	50.02333333
ENSG00000110711	AIP	aryl hydrocarbon receptor interacting protein [Source:HGNC Symbol;Acc:HGNC:358]	2.05	1.035668306	9.05E-26	4.91E-24	yes	up	109.97	118.38	106.44	166.36	172.95	168.07	111.5966667	169.1266667
ENSG00000161677	JOSD2	Josephin domain containing 2 [Source:HGNC Symbol;Acc:HGNC:28853]	2.776	1.472989052	1.06E-25	5.75E-24	yes	up	29.07	32.19	24.82	59.51	52.89	59.67	28.69333333	57.35666667
ENSG00000141552	ANAPC11	anaphase promoting complex subunit 11 [Source:HGNC Symbol;Acc:HGNC:14452]	2.378	1.249719033	1.07E-25	5.76E-24	yes	up	237.86	230.86	188.51	372.99	390.06	402.74	219.0766667	388.5966667
ENSG00000130529	TRPM4	transient receptor potential cation channel subfamily M member 4 [Source:HGNC Symbol;Acc:HGNC:17993]	3.293	1.719476219	1.24E-25	6.63E-24	yes	up	4.74	4.42	2.85	11.05	12.84	10.65	4.003333333	11.51333333
ENSG00000100503	NIN	ninein [Source:HGNC Symbol;Acc:HGNC:14906]	0.35	-1.513134585	1.43E-25	7.66E-24	yes	down	17.6	17.37	22.22	5.88	4.71	6.18	19.06333333	5.59
ENSG00000123485	HJURP	Holliday junction recognition protein [Source:HGNC Symbol;Acc:HGNC:25444]	0.492	-1.022860383	1.44E-25	7.67E-24	yes	down	36.58	37.34	36.08	12.57	12.01	14.49	36.66666667	13.02333333
ENSG00000158373	H2BC5	H2B clustered histone 5 [Source:HGNC Symbol;Acc:HGNC:4747]	2.718	1.442475737	1.46E-25	7.76E-24	yes	up	35.43	32.35	44.97	78.43	81.54	74.68	37.58333333	78.21666667
ENSG00000110011	DNAJC4	DnaJ heat shock protein family (Hsp40) member C4 [Source:HGNC Symbol;Acc:HGNC:5271]	2.567	1.359943607	1.51E-25	7.99E-24	yes	up	15.04	16.82	17.46	32.88	28.87	31.31	16.44	31.02
ENSG00000119906	SLF2	SMC5-SMC6 complex localization factor 2 [Source:HGNC Symbol;Acc:HGNC:17814]	0.329	-1.605734517	1.51E-25	8.00E-24	yes	down	12.63	13.44	16.78	4.56	4.36	5.55	14.28333333	4.823333333
ENSG00000152990	ADGRA3	adhesion G protein-coupled receptor A3 [Source:HGNC Symbol;Acc:HGNC:13839]	0.422	-1.244029579	1.53E-25	8.05E-24	yes	down	28.33	25.4	31.1	7.45	9.22	10.3	28.27666667	8.99
ENSG00000184661	CDCA2	cell division cycle associated 2 [Source:HGNC Symbol;Acc:HGNC:14623]	0.356	-1.491727432	1.59E-25	8.38E-24	yes	down	11.15	10.85	14.73	3.44	2.93	3.66	12.24333333	3.343333333
ENSG00000109805	NCAPG	non-SMC condensin I complex subunit G [Source:HGNC Symbol;Acc:HGNC:24304]	0.377	-1.408602631	1.60E-25	8.40E-24	yes	down	27.62	38.6	44.33	9.18	11.32	10.05	36.85	10.18333333
ENSG00000188529	SRSF10	serine and arginine rich splicing factor 10 [Source:HGNC Symbol;Acc:HGNC:16713]	0.492	-1.024620539	1.63E-25	8.51E-24	yes	down	77.2	79.43	89.61	34.43	33.72	33.02	82.08	33.72333333
ENSG00000132669	RIN2	Ras and Rab interactor 2 [Source:HGNC Symbol;Acc:HGNC:18750]	0.443	-1.17520825	1.99E-25	1.04E-23	yes	down	17.93	18.05	16.83	6.38	6.92	6.46	17.60333333	6.586666667
ENSG00000111731	C2CD5	C2 calcium dependent domain containing 5 [Source:HGNC Symbol;Acc:HGNC:29062]	0.353	-1.503543943	2.11E-25	1.10E-23	yes	down	11.14	10.24	15.58	3.01	3.09	2.75	12.32	2.95
ENSG00000183668	PSG9	pregnancy specific beta-1-glycoprotein 9 [Source:HGNC Symbol;Acc:HGNC:9526]	2.334	1.222820132	2.20E-25	1.14E-23	yes	up	17.82	17.27	17.97	32.85	32.6	28.97	17.68666667	31.47333333
ENSG00000131669	NINJ1	ninjurin 1 [Source:HGNC Symbol;Acc:HGNC:7824]	2.366	1.242446846	2.24E-25	1.16E-23	yes	up	41.83	38.36	33.11	67.95	65.83	65.52	37.76666667	66.43333333
ENSG00000006534	ALDH3B1	aldehyde dehydrogenase 3 family member B1 [Source:HGNC Symbol;Acc:HGNC:410]	2.059	1.04229162	2.29E-25	1.18E-23	yes	up	17.83	17.31	17.95	27.12	27.37	26.51	17.69666667	27
ENSG00000169607	CKAP2L	cytoskeleton associated protein 2 like [Source:HGNC Symbol;Acc:HGNC:26877]	0.377	-1.407808609	2.44E-25	1.26E-23	yes	down	22.12	30.74	36	8.51	10.34	10.35	29.62	9.733333333
ENSG00000204822	MRPL53	mitochondrial ribosomal protein L53 [Source:HGNC Symbol;Acc:HGNC:16684]	2.309	1.207140666	2.60E-25	1.34E-23	yes	up	152.59	142.44	136.24	239.52	245.75	246.47	143.7566667	243.9133333
ENSG00000110075	PPP6R3	protein phosphatase 6 regulatory subunit 3 [Source:HGNC Symbol;Acc:HGNC:1173]	0.48	-1.059328718	2.69E-25	1.38E-23	yes	down	43.49	47.47	53.12	17.28	19.16	20.7	48.02666667	19.04666667
ENSG00000143228	NUF2	NUF2 component of NDC80 kinetochore complex [Source:HGNC Symbol;Acc:HGNC:14621]	0.389	-1.361462455	2.79E-25	1.42E-23	yes	down	39.02	45.75	57.71	13.8	13.99	13.3	47.49333333	13.69666667
ENSG00000138160	KIF11	kinesin family member 11 [Source:HGNC Symbol;Acc:HGNC:6388]	0.404	-1.308740146	2.86E-25	1.45E-23	yes	down	20.27	23.14	28.72	6.59	6.85	8.31	24.04333333	7.25
ENSG00000054967	RELT	RELT TNF receptor [Source:HGNC Symbol;Acc:HGNC:13764]	2.279	1.188257603	3.56E-25	1.81E-23	yes	up	10.07	8.52	9.35	14.95	15.59	14.7	9.313333333	15.08
ENSG00000083845	RPS5	ribosomal protein S5 [Source:HGNC Symbol;Acc:HGNC:10426]	2.234	1.159380114	3.67E-25	1.86E-23	yes	up	1854.07	1689.31	1487.34	2898.68	2808.39	2634.47	1676.906667	2780.513333
ENSG00000114346	ECT2	epithelial cell transforming 2 [Source:HGNC Symbol;Acc:HGNC:3155]	0.417	-1.263156364	3.82E-25	1.93E-23	yes	down	46.13	55.71	70.95	17.44	19.49	18.19	57.59666667	18.37333333
ENSG00000096080	MRPS18A	mitochondrial ribosomal protein S18A [Source:HGNC Symbol;Acc:HGNC:14515]	2.095	1.066780858	4.02E-25	2.02E-23	yes	up	50.28	51.3	50.01	81.48	75.33	76.81	50.53	77.87333333
ENSG00000160213	CSTB	cystatin B [Source:HGNC Symbol;Acc:HGNC:2482]	2.278	1.187561534	4.05E-25	2.02E-23	yes	up	624.96	642.42	533.63	953.69	1012.04	939.11	600.3366667	968.28
ENSG00000128165	ADM2	adrenomedullin 2 [Source:HGNC Symbol;Acc:HGNC:28898]	5.295	2.404752906	4.70E-25	2.34E-23	yes	up	0.57	0.45	0.61	2.21	2.15	2.05	0.543333333	2.136666667
ENSG00000011638	TMEM159	transmembrane protein 159 [Source:HGNC Symbol;Acc:HGNC:30136]	2.166	1.115135118	4.81E-25	2.38E-23	yes	up	24.39	24.21	26.84	41.31	39.44	38.96	25.14666667	39.90333333
ENSG00000170017	ALCAM	activated leukocyte cell adhesion molecule [Source:HGNC Symbol;Acc:HGNC:400]	0.441	-1.181407454	4.84E-25	2.40E-23	yes	down	82.89	87.16	119.78	29.26	32.61	34.39	96.61	32.08666667
ENSG00000250644	AC068580.4	novel protein	2.444	1.288962651	5.55E-25	2.74E-23	yes	up	24.87	19.67	18.82	39.35	38.82	39.72	21.12	39.29666667
ENSG00000146433	TMEM181	transmembrane protein 181 [Source:HGNC Symbol;Acc:HGNC:20958]	0.375	-1.415351243	6.15E-25	3.03E-23	yes	down	13.18	12.61	17.17	3.46	3.77	4.82	14.32	4.016666667
ENSG00000090266	NDUFB2	NADH:ubiquinone oxidoreductase subunit B2 [Source:HGNC Symbol;Acc:HGNC:7697]	2.045	1.032001592	6.20E-25	3.04E-23	yes	up	358.05	364.11	350.32	541.56	574.95	565.34	357.4933333	560.6166667
ENSG00000081923	ATP8B1	ATPase phospholipid transporting 8B1 [Source:HGNC Symbol;Acc:HGNC:3706]	0.43	-1.216036654	6.55E-25	3.21E-23	yes	down	13.26	13.45	19.02	4.19	4	4.72	15.24333333	4.303333333
ENSG00000111530	CAND1	cullin associated and neddylation dissociated 1 [Source:HGNC Symbol;Acc:HGNC:30688]	0.48	-1.059016801	7.37E-25	3.60E-23	yes	down	26.69	25.51	31.06	8.94	9.87	11.5	27.75333333	10.10333333
ENSG00000137804	NUSAP1	nucleolar and spindle associated protein 1 [Source:HGNC Symbol;Acc:HGNC:18538]	0.448	-1.158343165	7.81E-25	3.81E-23	yes	down	74.04	81.1	88.41	27.97	24.44	27.67	81.18333333	26.69333333
ENSG00000126458	RRAS	RAS related [Source:HGNC Symbol;Acc:HGNC:10447]	2.39	1.256889991	8.11E-25	3.94E-23	yes	up	116.39	115.89	91.8	204.24	183.5	188.75	108.0266667	192.1633333
ENSG00000085276	MECOM	MDS1 and EVI1 complex locus [Source:HGNC Symbol;Acc:HGNC:3498]	0.388	-1.366513109	8.14E-25	3.95E-23	yes	down	10.3	10.4	11.57	2.94	4.22	3.6	10.75666667	3.586666667
ENSG00000128641	MYO1B	myosin IB [Source:HGNC Symbol;Acc:HGNC:7596]	0.45	-1.151088866	8.62E-25	4.15E-23	yes	down	31.51	32.26	40.31	10.61	12.54	11.99	34.69333333	11.71333333
ENSG00000145979	TBC1D7	TBC1 domain family member 7 [Source:HGNC Symbol;Acc:HGNC:21066]	2.463	1.300262898	8.83E-25	4.23E-23	yes	up	18.94	18.94	20.01	38.21	35.45	34.17	19.29666667	35.94333333
ENSG00000181885	CLDN7	claudin 7 [Source:HGNC Symbol;Acc:HGNC:2049]	2.072	1.051046767	8.88E-25	4.25E-23	yes	up	51.34	43.58	47.18	65.78	70.01	68.89	47.36666667	68.22666667
ENSG00000177697	CD151	CD151 molecule (Raph blood group) [Source:HGNC Symbol;Acc:HGNC:1630]	2.083	1.058498371	9.17E-25	4.37E-23	yes	up	319.1	302.07	266.07	465.72	474.05	447.83	295.7466667	462.5333333
ENSG00000024526	DEPDC1	DEP domain containing 1 [Source:HGNC Symbol;Acc:HGNC:22949]	0.379	-1.401227708	9.20E-25	4.38E-23	yes	down	17.44	19.66	27.04	5.6	5.98	6.55	21.38	6.043333333
ENSG00000103145	HCFC1R1	host cell factor C1 regulator 1 [Source:HGNC Symbol;Acc:HGNC:21198]	2.412	1.270112448	9.52E-25	4.52E-23	yes	up	146	149.28	122.54	240.41	249.67	251.74	139.2733333	247.2733333
ENSG00000116661	FBXO2	F-box protein 2 [Source:HGNC Symbol;Acc:HGNC:13581]	4.62	2.207978586	9.62E-25	4.56E-23	yes	up	4.98	3.96	2.62	12.81	13.78	14.17	3.853333333	13.58666667
ENSG00000139112	GABARAPL1	GABA type A receptor associated protein like 1 [Source:HGNC Symbol;Acc:HGNC:4068]	2.204	1.139879508	9.95E-25	4.70E-23	yes	up	20.79	19.76	20.37	33.73	34.39	30.92	20.30666667	33.01333333
ENSG00000132780	NASP	nuclear autoantigenic sperm protein [Source:HGNC Symbol;Acc:HGNC:7644]	0.499	-1.00341354	1.06E-24	5.00E-23	yes	down	118.71	123.46	142.23	53.74	46.53	48.1	128.1333333	49.45666667
ENSG00000080986	NDC80	NDC80 kinetochore complex component [Source:HGNC Symbol;Acc:HGNC:16909]	0.369	-1.438838013	1.17E-24	5.52E-23	yes	down	28.77	38.22	40.27	10.73	9.63	11.63	35.75333333	10.66333333
ENSG00000165934	CPSF2	cleavage and polyadenylation specific factor 2 [Source:HGNC Symbol;Acc:HGNC:2325]	0.468	-1.094370651	1.20E-24	5.61E-23	yes	down	32.83	32.81	34.05	9.17	12.96	13.37	33.23	11.83333333
ENSG00000197969	VPS13A	vacuolar protein sorting 13 homolog A [Source:HGNC Symbol;Acc:HGNC:1908]	0.375	-1.413688123	1.22E-24	5.73E-23	yes	down	6.53	11.73	11.64	2.02	1.92	3.2	9.966666667	2.38
ENSG00000100219	XBP1	X-box binding protein 1 [Source:HGNC Symbol;Acc:HGNC:12801]	2.084	1.059291635	1.46E-24	6.80E-23	yes	up	53	45.83	51.25	84.58	76.07	72.94	50.02666667	77.86333333
ENSG00000184924	PTRHD1	peptidyl-tRNA hydrolase domain containing 1 [Source:HGNC Symbol;Acc:HGNC:33782]	2.287	1.193378646	1.55E-24	7.21E-23	yes	up	30.6	27.5	29.64	53.37	47.17	48.89	29.24666667	49.81
ENSG00000116062	MSH6	mutS homolog 6 [Source:HGNC Symbol;Acc:HGNC:7329]	0.482	-1.053543922	1.56E-24	7.21E-23	yes	down	28.66	30.8	36.03	10.16	11.72	11.18	31.83	11.02
ENSG00000099795	NDUFB7	NADH:ubiquinone oxidoreductase subunit B7 [Source:HGNC Symbol;Acc:HGNC:7702]	2.381	1.25164085	1.65E-24	7.62E-23	yes	up	293.6	309.37	249.55	479.72	520.94	496.82	284.1733333	499.16
ENSG00000228474	OST4	oligosaccharyltransferase complex subunit 4, non-catalytic [Source:HGNC Symbol;Acc:HGNC:32483]	2.424	1.277206396	1.68E-24	7.75E-23	yes	up	463.3	423.01	378.4	770.25	758.45	702.78	421.57	743.8266667
ENSG00000225206	MIR137HG	MIR137 host gene [Source:HGNC Symbol;Acc:HGNC:42871]	0.21	-2.248687412	1.70E-24	7.79E-23	yes	down	13.3	13.88	15.68	2.42	1.91	3.35	14.28666667	2.56
ENSG00000162244	RPL29	ribosomal protein L29 [Source:HGNC Symbol;Acc:HGNC:10331]	2.043	1.030889264	1.75E-24	8.00E-23	yes	up	2112.65	2000.04	1891.29	3203.86	3063.16	2820.16	2001.326667	3029.06
ENSG00000105701	FKBP8	FKBP prolyl isomerase 8 [Source:HGNC Symbol;Acc:HGNC:3724]	2.133	1.092754438	1.75E-24	8.00E-23	yes	up	213.51	205.34	172.44	308.3	320.59	310.86	197.0966667	313.25
ENSG00000167397	VKORC1	vitamin K epoxide reductase complex subunit 1 [Source:HGNC Symbol;Acc:HGNC:23663]	2.11	1.076993748	2.11E-24	9.61E-23	yes	up	171.37	147.16	142.92	234.79	246.8	242.6	153.8166667	241.3966667
ENSG00000067704	IARS2	isoleucyl-tRNA synthetase 2, mitochondrial [Source:HGNC Symbol;Acc:HGNC:29685]	0.486	-1.04091246	2.15E-24	9.76E-23	yes	down	72.48	77.32	95.05	27.81	28.78	31.72	81.61666667	29.43666667
ENSG00000213465	ARL2	ADP ribosylation factor like GTPase 2 [Source:HGNC Symbol;Acc:HGNC:693]	2.231	1.1579079	2.19E-24	9.94E-23	yes	up	261.08	247.96	208.88	395.78	416.37	386.46	239.3066667	399.5366667
ENSG00000134852	CLOCK	clock circadian regulator [Source:HGNC Symbol;Acc:HGNC:2082]	0.382	-1.387387222	2.27E-24	1.03E-22	yes	down	9.93	8.62	13.86	3.25	3.27	3.43	10.80333333	3.316666667
ENSG00000225339	AL354740.1	novel transcript, antisense to C6orf1	0.327	-1.614752388	2.50E-24	1.13E-22	yes	down	8.99	11.9	10.54	5.65	7.62	7.22	10.47666667	6.83
ENSG00000139725	RHOF	ras homolog family member F, filopodia associated [Source:HGNC Symbol;Acc:HGNC:15703]	2.089	1.062492588	2.58E-24	1.16E-22	yes	up	30	26.08	26.11	40.09	41.07	46.01	27.39666667	42.39
ENSG00000186480	INSIG1	insulin induced gene 1 [Source:HGNC Symbol;Acc:HGNC:6083]	2.489	1.315431121	2.66E-24	1.19E-22	yes	up	36.68	29.53	35.03	70.61	68.06	52.82	33.74666667	63.83
ENSG00000104870	FCGRT	Fc fragment of IgG receptor and transporter [Source:HGNC Symbol;Acc:HGNC:3621]	2.193	1.133076876	2.66E-24	1.19E-22	yes	up	30.76	32.33	31.47	47.41	53.23	52.61	31.52	51.08333333
ENSG00000276043	UHRF1	ubiquitin like with PHD and ring finger domains 1 [Source:HGNC Symbol;Acc:HGNC:12556]	0.487	-1.038746258	2.70E-24	1.20E-22	yes	down	41.53	35.17	40.1	13.35	13.29	16.64	38.93333333	14.42666667
ENSG00000148019	CEP78	centrosomal protein 78 [Source:HGNC Symbol;Acc:HGNC:25740]	0.412	-1.279586074	2.75E-24	1.22E-22	yes	down	17.69	17.29	21.33	5.59	5.66	6.82	18.77	6.023333333
ENSG00000101639	CEP192	centrosomal protein 192 [Source:HGNC Symbol;Acc:HGNC:25515]	0.374	-1.419548227	3.71E-24	1.65E-22	yes	down	9.72	13.2	14.46	3.16	3.44	3.95	12.46	3.516666667
ENSG00000153107	ANAPC1	anaphase promoting complex subunit 1 [Source:HGNC Symbol;Acc:HGNC:19988]	0.484	-1.047502778	4.07E-24	1.80E-22	yes	down	26.7	20.08	35.91	21.26	16.66	16.21	27.56333333	18.04333333
ENSG00000172889	EGFL7	EGF like domain multiple 7 [Source:HGNC Symbol;Acc:HGNC:20594]	2.183	1.126281643	4.09E-24	1.81E-22	yes	up	43.7	39.6	37.82	65.73	68.66	66.59	40.37333333	66.99333333
ENSG00000171222	SCAND1	SCAN domain containing 1 [Source:HGNC Symbol;Acc:HGNC:10566]	2.326	1.218146163	4.37E-24	1.92E-22	yes	up	86.63	89.23	76.25	157.02	148.86	135.43	84.03666667	147.1033333
ENSG00000245910	SNHG6	small nucleolar RNA host gene 6 [Source:HGNC Symbol;Acc:HGNC:32965]	2.114	1.080090878	4.37E-24	1.92E-22	yes	up	191.41	171.91	171.27	291.72	270.41	281.01	178.1966667	281.0466667
ENSG00000162885	B3GALNT2	beta-1,3-N-acetylgalactosaminyltransferase 2 [Source:HGNC Symbol;Acc:HGNC:28596]	0.44	-1.184110129	4.56E-24	2.00E-22	yes	down	16.42	14.61	18.39	6.18	6.2	6.42	16.47333333	6.266666667
ENSG00000175305	CCNE2	cyclin E2 [Source:HGNC Symbol;Acc:HGNC:1590]	0.307	-1.701350195	4.78E-24	2.09E-22	yes	down	11.58	10.55	14.63	2.97	2.59	3.85	12.25333333	3.136666667
ENSG00000153292	ADGRF1	adhesion G protein-coupled receptor F1 [Source:HGNC Symbol;Acc:HGNC:18990]	0.392	-1.352672206	4.83E-24	2.11E-22	yes	down	22.19	21.28	24.03	8.27	6.82	6.89	22.5	7.326666667
ENSG00000162892	IL24	interleukin 24 [Source:HGNC Symbol;Acc:HGNC:11346]	2.498	1.320806085	5.21E-24	2.27E-22	yes	up	56.43	56.2	58.98	119.5	106.82	77.31	57.20333333	101.21
ENSG00000165233	CARD19	caspase recruitment domain family member 19 [Source:HGNC Symbol;Acc:HGNC:28148]	2.354	1.235258276	5.25E-24	2.28E-22	yes	up	109.43	105.64	95.05	186.77	179.4	173.16	103.3733333	179.7766667
ENSG00000129317	PUS7L	pseudouridine synthase 7 like [Source:HGNC Symbol;Acc:HGNC:25276]	0.337	-1.567621897	5.39E-24	2.34E-22	yes	down	6.88	7.1	13.24	2.29	2.63	2.86	9.073333333	2.593333333
ENSG00000163428	LRRC58	leucine rich repeat containing 58 [Source:HGNC Symbol;Acc:HGNC:26968]	0.32	-1.642569204	5.96E-24	2.58E-22	yes	down	9.48	9.36	13.97	2.06	2.42	3.38	10.93666667	2.62
ENSG00000182504	CEP97	centrosomal protein 97 [Source:HGNC Symbol;Acc:HGNC:26244]	0.316	-1.662335766	6.52E-24	2.82E-22	yes	down	5.91	5.25	8.17	1.29	1.63	1.85	6.443333333	1.59
ENSG00000104892	KLC3	kinesin light chain 3 [Source:HGNC Symbol;Acc:HGNC:20717]	3.093	1.628833911	7.32E-24	3.15E-22	yes	up	7.92	7.71	5.49	15.96	15.7	18.23	7.04	16.63
ENSG00000170522	ELOVL6	ELOVL fatty acid elongase 6 [Source:HGNC Symbol;Acc:HGNC:15829]	0.441	-1.180460013	7.98E-24	3.43E-22	yes	down	21.33	25.93	23.06	10.61	6.85	6.88	23.44	8.113333333
ENSG00000144959	NCEH1	neutral cholesterol ester hydrolase 1 [Source:HGNC Symbol;Acc:HGNC:29260]	0.476	-1.069510354	8.18E-24	3.51E-22	yes	down	92.31	80.48	113.79	32.72	34.99	33.83	95.52666667	33.84666667
ENSG00000222041	CYTOR	cytoskeleton regulator RNA [Source:HGNC Symbol;Acc:HGNC:28717]	2.013	1.009331355	8.86E-24	3.79E-22	yes	up	255.21	256.39	245.48	414.34	402.28	382.96	252.36	399.86
ENSG00000104356	POP1	POP1 homolog, ribonuclease P/MRP subunit [Source:HGNC Symbol;Acc:HGNC:30129]	0.37	-1.433797213	9.58E-24	4.09E-22	yes	down	9.18	9.17	10.57	2.1	2.51	3	9.64	2.536666667
ENSG00000214253	FIS1	fission, mitochondrial 1 [Source:HGNC Symbol;Acc:HGNC:21689]	2.203	1.139160496	9.86E-24	4.20E-22	yes	up	124.92	106.55	100.84	185.4	181.08	177.93	110.77	181.47
ENSG00000161813	LARP4	La ribonucleoprotein 4 [Source:HGNC Symbol;Acc:HGNC:24320]	0.411	-1.282226688	1.08E-23	4.60E-22	yes	down	22.26	23.37	35.11	7.94	9.62	9.11	26.91333333	8.89
ENSG00000149311	ATM	ATM serine/threonine kinase [Source:HGNC Symbol;Acc:HGNC:795]	0.394	-1.342295642	1.09E-23	4.63E-22	yes	down	17.99	17.99	20.8	4.68	5.33	6.01	18.92666667	5.34
ENSG00000177169	ULK1	unc-51 like autophagy activating kinase 1 [Source:HGNC Symbol;Acc:HGNC:12558]	2.54	1.344687839	1.20E-23	5.08E-22	yes	up	5.34	5.54	3.96	10.77	9.12	10.71	4.946666667	10.2
ENSG00000031003	FAM13B	family with sequence similarity 13 member B [Source:HGNC Symbol;Acc:HGNC:1335]	0.353	-1.501464034	1.21E-23	5.12E-22	yes	down	5.85	6.26	6.73	1.64	1.47	1.68	6.28	1.596666667
ENSG00000137054	POLR1E	RNA polymerase I subunit E [Source:HGNC Symbol;Acc:HGNC:17631]	0.5	-1.000464507	1.27E-23	5.33E-22	yes	down	39.53	36.92	39.95	17.93	18.87	18.23	38.8	18.34333333
ENSG00000115268	RPS15	ribosomal protein S15 [Source:HGNC Symbol;Acc:HGNC:10388]	2.041	1.029323798	1.47E-23	6.16E-22	yes	up	3181.31	3102.38	2851.09	4573.93	4676.37	4433.2	3044.926667	4561.166667
ENSG00000184574	LPAR5	lysophosphatidic acid receptor 5 [Source:HGNC Symbol;Acc:HGNC:13307]	6.942	2.795321168	1.48E-23	6.18E-22	yes	up	0.74	0.41	0.53	2.95	3.17	2.69	0.56	2.936666667
ENSG00000061676	NCKAP1	NCK associated protein 1 [Source:HGNC Symbol;Acc:HGNC:7666]	0.472	-1.084543379	1.52E-23	6.36E-22	yes	down	96.55	90.75	121.08	35.09	36.73	42.14	102.7933333	37.98666667
ENSG00000244879	GABPB1-AS1	GABPB1 antisense RNA 1 [Source:HGNC Symbol;Acc:HGNC:44157]	0.31	-1.689975518	1.74E-23	7.27E-22	yes	down	5.57	10.44	8.98	3.35	3.29	3.84	8.33	3.493333333
ENSG00000095906	NUBP2	nucleotide binding protein 2 [Source:HGNC Symbol;Acc:HGNC:8042]	2.091	1.064406019	1.86E-23	7.72E-22	yes	up	37.58	37.74	37.06	56.36	62.51	58.22	37.46	59.03
ENSG00000116120	FARSB	phenylalanyl-tRNA synthetase subunit beta [Source:HGNC Symbol;Acc:HGNC:17800]	0.48	-1.05805004	1.86E-23	7.72E-22	yes	down	14.12	14.72	16.89	4.96	5.57	5.75	15.24333333	5.426666667
ENSG00000244187	TMEM141	transmembrane protein 141 [Source:HGNC Symbol;Acc:HGNC:28211]	2.26	1.176154084	2.06E-23	8.52E-22	yes	up	50.83	45.55	47.7	82.54	78.25	75.44	48.02666667	78.74333333
ENSG00000136492	BRIP1	BRCA1 interacting protein C-terminal helicase 1 [Source:HGNC Symbol;Acc:HGNC:20473]	0.367	-1.444200689	2.10E-23	8.66E-22	yes	down	5.39	5.62	8.62	1.57	1.79	2.5	6.543333333	1.953333333
ENSG00000241370	RPP21	ribonuclease P/MRP subunit p21 [Source:HGNC Symbol;Acc:HGNC:21300]	2.394	1.259162798	2.59E-23	1.07E-21	yes	up	129.14	125.88	106.68	203.63	228.5	223.08	120.5666667	218.4033333
ENSG00000173145	NOC3L	NOC3 like DNA replication regulator [Source:HGNC Symbol;Acc:HGNC:24034]	0.397	-1.333087981	2.62E-23	1.08E-21	yes	down	20.76	22.09	29.31	6.89	7.05	7.48	24.05333333	7.14
ENSG00000117528	ABCD3	ATP binding cassette subfamily D member 3 [Source:HGNC Symbol;Acc:HGNC:67]	0.382	-1.389369386	2.87E-23	1.18E-21	yes	down	29.38	30.79	43	8.35	9.95	11.82	34.39	10.04
ENSG00000126787	DLGAP5	DLG associated protein 5 [Source:HGNC Symbol;Acc:HGNC:16864]	0.409	-1.291229631	3.03E-23	1.24E-21	yes	down	48.78	62.9	75.3	17.48	19.54	18.72	62.32666667	18.58
ENSG00000102384	CENPI	centromere protein I [Source:HGNC Symbol;Acc:HGNC:3968]	0.432	-1.209981686	3.36E-23	1.37E-21	yes	down	15.3	14.82	19.42	6.4	5.14	5.78	16.51333333	5.773333333
ENSG00000147044	CASK	calcium/calmodulin dependent serine protein kinase [Source:HGNC Symbol;Acc:HGNC:1497]	0.469	-1.09342205	3.42E-23	1.39E-21	yes	down	29.75	26.06	36.02	12.07	12.18	12.29	30.61	12.18
ENSG00000141504	SAT2	spermidine/spermine N1-acetyltransferase family member 2 [Source:HGNC Symbol;Acc:HGNC:23160]	2.064	1.045509784	3.48E-23	1.41E-21	yes	up	59.06	66.25	67.91	100.21	92.56	99.61	64.40666667	97.46
ENSG00000179456	ZBTB18	zinc finger and BTB domain containing 18 [Source:HGNC Symbol;Acc:HGNC:13030]	0.466	-1.101891359	3.48E-23	1.41E-21	yes	down	17.88	16.68	20.41	6.01	6.33	6.76	18.32333333	6.366666667
ENSG00000120802	TMPO	thymopoietin [Source:HGNC Symbol;Acc:HGNC:11875]	0.495	-1.013399908	3.50E-23	1.42E-21	yes	down	98.58	87.22	122.15	38.93	36.15	37.54	102.65	37.54
ENSG00000198826	ARHGAP11A	Rho GTPase activating protein 11A [Source:HGNC Symbol;Acc:HGNC:15783]	0.412	-1.278688479	3.66E-23	1.48E-21	yes	down	25.85	24.3	32.83	6.98	7.71	10	27.66	8.23
ENSG00000051523	CYBA	cytochrome b-245 alpha chain [Source:HGNC Symbol;Acc:HGNC:2577]	2.396	1.260809709	4.21E-23	1.70E-21	yes	up	212.46	214.86	172.27	394.51	348.54	332.84	199.8633333	358.63
ENSG00000058804	NDC1	NDC1 transmembrane nucleoporin [Source:HGNC Symbol;Acc:HGNC:25525]	0.451	-1.148481605	4.40E-23	1.77E-21	yes	down	32.07	29.2	40.31	11.64	11.86	11.74	33.86	11.74666667
ENSG00000075539	FRYL	FRY like transcription coactivator [Source:HGNC Symbol;Acc:HGNC:29127]	0.385	-1.377937482	4.78E-23	1.91E-21	yes	down	11.02	14.13	17.76	4.55	3.83	5.83	14.30333333	4.736666667
ENSG00000168894	RNF181	ring finger protein 181 [Source:HGNC Symbol;Acc:HGNC:28037]	2.066	1.046671535	4.81E-23	1.93E-21	yes	up	182.78	179.92	167.73	272.3	284.97	267.24	176.81	274.8366667
ENSG00000198715	GLMP	glycosylated lysosomal membrane protein [Source:HGNC Symbol;Acc:HGNC:29436]	2.194	1.133702331	4.92E-23	1.96E-21	yes	up	40.74	39.87	36.48	74.53	70.86	65.76	39.03	70.38333333
ENSG00000115226	FNDC4	fibronectin type III domain containing 4 [Source:HGNC Symbol;Acc:HGNC:20239]	2.471	1.304872709	5.15E-23	2.05E-21	yes	up	11.11	12.25	10.57	20.34	20.14	20.94	11.31	20.47333333
ENSG00000118193	KIF14	kinesin family member 14 [Source:HGNC Symbol;Acc:HGNC:19181]	0.347	-1.526007376	5.27E-23	2.08E-21	yes	down	7.41	8.9	11.78	2.11	2.36	2.85	9.363333333	2.44
ENSG00000167325	RRM1	ribonucleotide reductase catalytic subunit M1 [Source:HGNC Symbol;Acc:HGNC:10451]	0.496	-1.011911517	5.70E-23	2.25E-21	yes	down	87.72	89.13	113.59	34.74	36.68	35.87	96.81333333	35.76333333
ENSG00000092201	SUPT16H	SPT16 homolog, facilitates chromatin remodeling subunit [Source:HGNC Symbol;Acc:HGNC:11465]	0.494	-1.018426894	5.87E-23	2.31E-21	yes	down	76.93	90.23	93.29	35.5	40.84	37.31	86.81666667	37.88333333
ENSG00000100941	PNN	pinin, desmosome associated protein [Source:HGNC Symbol;Acc:HGNC:9162]	0.339	-1.562188779	5.91E-23	2.33E-21	yes	down	47.51	74.64	63.18	14.06	15.51	19.87	61.77666667	16.48
ENSG00000062582	MRPS24	mitochondrial ribosomal protein S24 [Source:HGNC Symbol;Acc:HGNC:14510]	2.055	1.039253767	6.09E-23	2.39E-21	yes	up	408	389.51	350.07	570.93	600.52	578.21	382.5266667	583.22
ENSG00000171241	SHCBP1	SHC binding and spindle associated 1 [Source:HGNC Symbol;Acc:HGNC:29547]	0.429	-1.221557869	6.19E-23	2.43E-21	yes	down	17.43	19.54	21.28	6.9	6.79	8.07	19.41666667	7.253333333
ENSG00000253522	MIR3142HG	MIR3142 host gene [Source:HGNC Symbol;Acc:HGNC:51944]	0.216	-2.209902518	6.67E-23	2.61E-21	yes	down	6.77	9.38	8.03	1.48	1.33	1.02	8.06	1.276666667
ENSG00000075223	SEMA3C	semaphorin 3C [Source:HGNC Symbol;Acc:HGNC:10725]	0.445	-1.167722965	6.80E-23	2.65E-21	yes	down	29.94	29.85	40.52	10.54	10.58	11.43	33.43666667	10.85
ENSG00000093000	NUP50	nucleoporin 50 [Source:HGNC Symbol;Acc:HGNC:8065]	0.492	-1.023662628	7.10E-23	2.76E-21	yes	down	27.95	25.19	32.14	11.82	11.66	10.79	28.42666667	11.42333333
ENSG00000174886	NDUFA11	NADH:ubiquinone oxidoreductase subunit A11 [Source:HGNC Symbol;Acc:HGNC:20371]	2.123	1.086095514	7.21E-23	2.79E-21	yes	up	446.65	442.88	378.31	669.52	671.14	672.09	422.6133333	670.9166667
ENSG00000182704	TSKU	tsukushi, small leucine rich proteoglycan [Source:HGNC Symbol;Acc:HGNC:28850]	2.057	1.040445531	7.22E-23	2.79E-21	yes	up	20.1	18.17	17.93	27.21	29.65	29.91	18.73333333	28.92333333
ENSG00000204941	PSG5	pregnancy specific beta-1-glycoprotein 5 [Source:HGNC Symbol;Acc:HGNC:9522]	2.689	1.426856671	7.68E-23	2.96E-21	yes	up	13.5	14.83	15.31	34.06	30.18	28.04	14.54666667	30.76
ENSG00000132300	PTCD3	pentatricopeptide repeat domain 3 [Source:HGNC Symbol;Acc:HGNC:24717]	0.496	-1.010786777	7.74E-23	2.97E-21	yes	down	60.43	64.51	78.66	22.19	26.64	25.07	67.86666667	24.63333333
ENSG00000196584	XRCC2	X-ray repair cross complementing 2 [Source:HGNC Symbol;Acc:HGNC:12829]	0.321	-1.638896706	8.30E-23	3.18E-21	yes	down	6.51	6.18	9.47	1.63	1.69	1.99	7.386666667	1.77
ENSG00000258017	AC011603.2	novel transcript, antisense to TUBA1B	2.16	1.110887208	8.49E-23	3.25E-21	yes	up	74.41	65.26	84.25	118.4	98.9	119.99	74.64	112.43
ENSG00000067208	EVI5	ecotropic viral integration site 5 [Source:HGNC Symbol;Acc:HGNC:3501]	0.411	-1.282005772	8.66E-23	3.31E-21	yes	down	11.7	9.41	14.91	3.13	3.07	4.18	12.00666667	3.46
ENSG00000142227	EMP3	epithelial membrane protein 3 [Source:HGNC Symbol;Acc:HGNC:3335]	2.131	1.091286484	8.70E-23	3.32E-21	yes	up	521.6	505.47	437.74	789.14	778.93	727.49	488.27	765.1866667
ENSG00000253729	PRKDC	protein kinase, DNA-activated, catalytic subunit [Source:HGNC Symbol;Acc:HGNC:9413]	0.41	-1.284673985	9.04E-23	3.44E-21	yes	down	78.71	93.29	80.12	23.82	28.41	31.89	84.04	28.04
ENSG00000164163	ABCE1	ATP binding cassette subfamily E member 1 [Source:HGNC Symbol;Acc:HGNC:69]	0.443	-1.174438775	9.34E-23	3.54E-21	yes	down	79.65	80.42	110.77	24.97	29.71	32.78	90.28	29.15333333
ENSG00000076003	MCM6	minichromosome maintenance complex component 6 [Source:HGNC Symbol;Acc:HGNC:6949]	0.483	-1.050177811	9.38E-23	3.55E-21	yes	down	25.97	28.44	32.8	10.5	10.45	10.43	29.07	10.46
ENSG00000158636	EMSY	EMSY transcriptional repressor, BRCA2 interacting [Source:HGNC Symbol;Acc:HGNC:18071]	0.405	-1.302409925	9.61E-23	3.63E-21	yes	down	7.64	7.35	8.93	4.01	5.82	3.39	7.973333333	4.406666667
ENSG00000175054	ATR	ATR serine/threonine kinase [Source:HGNC Symbol;Acc:HGNC:882]	0.36	-1.472824176	9.82E-23	3.70E-21	yes	down	7.1	11.39	10.03	2.83	2.55	2.95	9.506666667	2.776666667
ENSG00000143819	EPHX1	epoxide hydrolase 1 [Source:HGNC Symbol;Acc:HGNC:3401]	2.227	1.155090677	1.03E-22	3.88E-21	yes	up	31.5	33.87	27.81	50.62	52.85	51.57	31.06	51.68
ENSG00000112983	BRD8	bromodomain containing 8 [Source:HGNC Symbol;Acc:HGNC:19874]	0.453	-1.143610145	1.09E-22	4.09E-21	yes	down	33.37	35.2	39.21	10.4	11.51	15.56	35.92666667	12.49
ENSG00000196683	TOMM7	translocase of outer mitochondrial membrane 7 [Source:HGNC Symbol;Acc:HGNC:21648]	2.032	1.023153012	1.10E-22	4.12E-21	yes	up	438.47	444.07	457.82	691.98	680.51	615.42	446.7866667	662.6366667
ENSG00000065243	PKN2	protein kinase N2 [Source:HGNC Symbol;Acc:HGNC:9406]	0.384	-1.379406208	1.11E-22	4.16E-21	yes	down	15.86	16.29	22.45	4.74	5.94	6.2	18.2	5.626666667
ENSG00000166106	ADAMTS15	ADAM metallopeptidase with thrombospondin type 1 motif 15 [Source:HGNC Symbol;Acc:HGNC:16305]	0.428	-1.225874015	1.13E-22	4.20E-21	yes	down	13.88	11.15	12.5	4.24	4.11	3.61	12.51	3.986666667
ENSG00000138182	KIF20B	kinesin family member 20B [Source:HGNC Symbol;Acc:HGNC:7212]	0.321	-1.639445857	1.16E-22	4.31E-21	yes	down	12.38	20.59	22.7	3.83	4.27	4.91	18.55666667	4.336666667
ENSG00000005075	POLR2J	RNA polymerase II subunit J [Source:HGNC Symbol;Acc:HGNC:9197]	2.109	1.076219015	1.17E-22	4.33E-21	yes	up	76.66	78.3	69.61	113.87	114	123.63	74.85666667	117.1666667
ENSG00000136731	UGGT1	UDP-glucose glycoprotein glucosyltransferase 1 [Source:HGNC Symbol;Acc:HGNC:15663]	0.416	-1.266061269	1.24E-22	4.60E-21	yes	down	17.81	13.32	21.04	7.05	5.05	7.58	17.39	6.56
ENSG00000077232	DNAJC10	DnaJ heat shock protein family (Hsp40) member C10 [Source:HGNC Symbol;Acc:HGNC:24637]	0.438	-1.19169728	1.25E-22	4.61E-21	yes	down	18.71	17.17	26.83	6.43	7.96	8.76	20.90333333	7.716666667
ENSG00000077097	TOP2B	DNA topoisomerase II beta [Source:HGNC Symbol;Acc:HGNC:11990]	0.425	-1.234133726	1.25E-22	4.62E-21	yes	down	31.34	44.6	42.19	11.81	13.15	13.47	39.37666667	12.81
ENSG00000146918	NCAPG2	non-SMC condensin II complex subunit G2 [Source:HGNC Symbol;Acc:HGNC:21904]	0.469	-1.092366167	1.28E-22	4.73E-21	yes	down	71.21	69.33	90.18	25.04	27.19	30.47	76.90666667	27.56666667
ENSG00000119986	AVPI1	arginine vasopressin induced 1 [Source:HGNC Symbol;Acc:HGNC:30898]	2.572	1.362879944	1.41E-22	5.18E-21	yes	up	26.43	24.94	20.87	49.38	48.58	40.78	24.08	46.24666667
ENSG00000175182	FAM131A	family with sequence similarity 131 member A [Source:HGNC Symbol;Acc:HGNC:28308]	2.03	1.021610991	1.54E-22	5.63E-21	yes	up	23.52	20.62	20.58	33.16	34.14	29.85	21.57333333	32.38333333
ENSG00000115286	NDUFS7	NADH:ubiquinone oxidoreductase core subunit S7 [Source:HGNC Symbol;Acc:HGNC:7714]	2.137	1.095310891	1.54E-22	5.63E-21	yes	up	150.7	156.85	129.19	225.61	233.74	232.46	145.58	230.6033333
ENSG00000101596	SMCHD1	structural maintenance of chromosomes flexible hinge domain containing 1 [Source:HGNC Symbol;Acc:HGNC:29090]	0.381	-1.390928784	1.62E-22	5.90E-21	yes	down	19.33	25.96	27.97	6.42	7.57	8.01	24.42	7.333333333
ENSG00000177600	RPLP2	ribosomal protein lateral stalk subunit P2 [Source:HGNC Symbol;Acc:HGNC:10377]	2.029	1.020862188	1.79E-22	6.49E-21	yes	up	3169.43	3319.11	3031.74	4892.37	4753.57	4448.3	3173.426667	4698.08
ENSG00000073350	LLGL2	LLGL scribble cell polarity complex component 2 [Source:HGNC Symbol;Acc:HGNC:6629]	3.201	1.678373292	1.94E-22	7.02E-21	yes	up	3.97	3.38	2.86	7.55	6.97	6.99	3.403333333	7.17
ENSG00000237330	RNF223	ring finger protein 223 [Source:HGNC Symbol;Acc:HGNC:40020]	11.614	3.537801902	1.95E-22	7.06E-21	yes	up	0.24	0.4	0.5	3.42	3.63	2.55	0.38	3.2
ENSG00000168283	BMI1	BMI1 proto-oncogene, polycomb ring finger [Source:HGNC Symbol;Acc:HGNC:1066]	0.48	-1.057497887	2.13E-22	7.70E-21	yes	down	24.01	21.86	26.18	10.58	9.87	9.3	24.01666667	9.916666667
ENSG00000162300	ZFPL1	zinc finger protein like 1 [Source:HGNC Symbol;Acc:HGNC:12868]	2.155	1.107979145	2.21E-22	7.94E-21	yes	up	46.17	42.73	37.48	67.43	69.38	73.18	42.12666667	69.99666667
ENSG00000072415	MPP5	membrane palmitoylated protein 5 [Source:HGNC Symbol;Acc:HGNC:18669]	0.407	-1.298128764	2.28E-22	8.20E-21	yes	down	18.41	21.41	29.46	6.9	7.21	7.33	23.09333333	7.146666667
ENSG00000151914	DST	dystonin [Source:HGNC Symbol;Acc:HGNC:1090]	0.423	-1.24081789	2.43E-22	8.70E-21	yes	down	86.99	134.7	112.97	27.16	34.05	42.43	111.5533333	34.54666667
ENSG00000174851	YIF1A	Yip1 interacting factor homolog A, membrane trafficking protein [Source:HGNC Symbol;Acc:HGNC:16688]	2.154	1.106944893	2.46E-22	8.79E-21	yes	up	115.71	121.66	98.1	171.25	179.71	190.35	111.8233333	180.4366667
ENSG00000125148	MT2A	metallothionein 2A [Source:HGNC Symbol;Acc:HGNC:7406]	2.087	1.061620919	2.76E-22	9.82E-21	yes	up	8979.93	9793.08	8643.72	13757.26	14273.65	13400.18	9138.91	13810.36333
ENSG00000163946	TASOR	transcription activation suppressor [Source:HGNC Symbol;Acc:HGNC:30314]	0.384	-1.380856122	2.82E-22	1.00E-20	yes	down	27.31	36.24	40.61	8.44	9.8	12.4	34.72	10.21333333
ENSG00000117448	AKR1A1	aldo-keto reductase family 1 member A1 [Source:HGNC Symbol;Acc:HGNC:380]	2.029	1.02075035	2.87E-22	1.02E-20	yes	up	51.37	53.45	50.09	76.34	82.61	81.49	51.63666667	80.14666667
ENSG00000107223	EDF1	endothelial differentiation related factor 1 [Source:HGNC Symbol;Acc:HGNC:3164]	2.068	1.047943121	3.61E-22	1.28E-20	yes	up	509.59	510.82	428.39	752.95	734.8	751.67	482.9333333	746.4733333
ENSG00000117155	SSX2IP	SSX family member 2 interacting protein [Source:HGNC Symbol;Acc:HGNC:16509]	0.329	-1.605596431	3.79E-22	1.34E-20	yes	down	11.56	12.37	19.56	2.73	3.34	3.57	14.49666667	3.213333333
ENSG00000116754	SRSF11	serine and arginine rich splicing factor 11 [Source:HGNC Symbol;Acc:HGNC:10782]	0.452	-1.145985106	3.81E-22	1.34E-20	yes	down	48.47	57.19	65.85	20.95	20.43	21.38	57.17	20.92
ENSG00000151014	NOCT	nocturnin [Source:HGNC Symbol;Acc:HGNC:14254]	2.506	1.325532258	3.85E-22	1.36E-20	yes	up	13.14	11.36	11.75	22.97	20.63	20.66	12.08333333	21.42
ENSG00000157106	SMG1	SMG1 nonsense mediated mRNA decay associated PI3K related kinase [Source:HGNC Symbol;Acc:HGNC:30045]	0.375	-1.415885233	3.99E-22	1.41E-20	yes	down	11.97	9.5	14.74	3.77	3.35	4.85	12.07	3.99
ENSG00000136636	KCTD3	potassium channel tetramerization domain containing 3 [Source:HGNC Symbol;Acc:HGNC:21305]	0.464	-1.108581828	5.15E-22	1.80E-20	yes	down	26.04	26.99	33.1	9.07	10.48	10.68	28.71	10.07666667
ENSG00000217801	AL390719.1	protein tyrosine phosphatase family pseudogene	2.578	1.366232506	5.35E-22	1.86E-20	yes	up	28.97	34.91	30.59	68.4	70.94	68.98	31.49	69.44
ENSG00000124216	SNAI1	snail family transcriptional repressor 1 [Source:HGNC Symbol;Acc:HGNC:11128]	5.082	2.345332021	5.82E-22	2.02E-20	yes	up	1.77	2.25	2.3	8.93	9.14	5.58	2.106666667	7.883333333
ENSG00000163939	PBRM1	polybromo 1 [Source:HGNC Symbol;Acc:HGNC:30064]	0.432	-1.211556149	5.88E-22	2.04E-20	yes	down	15.66	13.73	19.22	5.62	5.18	6.12	16.20333333	5.64
ENSG00000151414	NEK7	NIMA related kinase 7 [Source:HGNC Symbol;Acc:HGNC:13386]	0.411	-1.284510558	6.46E-22	2.23E-20	yes	down	35.5	34.89	52.03	10.67	12.46	13.95	40.80666667	12.36
ENSG00000162711	NLRP3	NLR family pyrin domain containing 3 [Source:HGNC Symbol;Acc:HGNC:16400]	0.234	-2.097275304	6.49E-22	2.24E-20	yes	down	5.66	3.29	3.74	0.87	0.97	0.72	4.23	0.853333333
ENSG00000167468	GPX4	glutathione peroxidase 4 [Source:HGNC Symbol;Acc:HGNC:4556]	2.183	1.126224535	6.50E-22	2.24E-20	yes	up	504.36	521.17	415.07	810.7	784.24	754.73	480.2	783.2233333
ENSG00000100439	ABHD4	abhydrolase domain containing 4, N-acyl phospholipase B [Source:HGNC Symbol;Acc:HGNC:20154]	2.027	1.01963518	6.91E-22	2.37E-20	yes	up	24.96	22.59	20.33	35.02	34.18	36	22.62666667	35.06666667
ENSG00000163453	IGFBP7	insulin like growth factor binding protein 7 [Source:HGNC Symbol;Acc:HGNC:5476]	2.002	1.001419308	7.43E-22	2.54E-20	yes	up	236.91	220.48	198.2	344.79	320.17	313.33	218.53	326.0966667
ENSG00000124207	CSE1L	chromosome segregation 1 like [Source:HGNC Symbol;Acc:HGNC:2431]	0.495	-1.014243525	7.53E-22	2.57E-20	yes	down	171.57	194.9	233.53	68.17	76.79	77.27	200	74.07666667
ENSG00000172586	CHCHD1	coiled-coil-helix-coiled-coil-helix domain containing 1 [Source:HGNC Symbol;Acc:HGNC:23518]	2.004	1.002682925	7.69E-22	2.62E-20	yes	up	85.65	83.33	81.41	126.35	128.09	120.89	83.46333333	125.11
ENSG00000135316	SYNCRIP	synaptotagmin binding cytoplasmic RNA interacting protein [Source:HGNC Symbol;Acc:HGNC:16918]	0.48	-1.058591245	8.82E-22	3.00E-20	yes	down	67.52	63.91	88.64	25.05	24.75	28.13	73.35666667	25.97666667
ENSG00000122641	INHBA	inhibin subunit beta A [Source:HGNC Symbol;Acc:HGNC:6066]	0.483	-1.05019536	8.93E-22	3.03E-20	yes	down	31.67	28.6	31.33	12.02	12.96	12.44	30.53333333	12.47333333
ENSG00000138835	RGS3	regulator of G protein signaling 3 [Source:HGNC Symbol;Acc:HGNC:9999]	2.08	1.056828287	8.96E-22	3.04E-20	yes	up	14.3	13.6	13.62	21.34	22.65	22.18	13.84	22.05666667
ENSG00000121957	GPSM2	G protein signaling modulator 2 [Source:HGNC Symbol;Acc:HGNC:29501]	0.46	-1.120376475	9.48E-22	3.21E-20	yes	down	26.32	29.07	34.75	8.26	10.79	11.6	30.04666667	10.21666667
ENSG00000204922	UQCC3	ubiquinol-cytochrome c reductase complex assembly factor 3 [Source:HGNC Symbol;Acc:HGNC:34399]	2.094	1.066042567	9.92E-22	3.34E-20	yes	up	22.69	23.54	20.97	34.37	36.21	35.07	22.4	35.21666667
ENSG00000213160	KLHL23	kelch like family member 23 [Source:HGNC Symbol;Acc:HGNC:27506]	0.383	-1.385531823	1.06E-21	3.55E-20	yes	down	12.52	10.43	14.98	3.15	3.68	3.83	12.64333333	3.553333333
ENSG00000185043	CIB1	calcium and integrin binding 1 [Source:HGNC Symbol;Acc:HGNC:16920]	2.076	1.053613047	1.14E-21	3.82E-20	yes	up	65.36	72.4	61.49	98.06	104.68	106.53	66.41666667	103.09
ENSG00000139697	SBNO1	strawberry notch homolog 1 [Source:HGNC Symbol;Acc:HGNC:22973]	0.402	-1.315438773	1.18E-21	3.93E-20	yes	down	10.16	10.88	13.28	2.83	3.12	4.4	11.44	3.45
ENSG00000166595	CIAO2B	cytosolic iron-sulfur assembly component 2B [Source:HGNC Symbol;Acc:HGNC:24261]	2.308	1.206875236	1.26E-21	4.17E-20	yes	up	194.94	185.3	147.62	293.31	311.93	296.66	175.9533333	300.6333333
ENSG00000111799	COL12A1	collagen type XII alpha 1 chain [Source:HGNC Symbol;Acc:HGNC:2188]	0.456	-1.134037774	1.28E-21	4.26E-20	yes	down	75.93	80.78	92.45	24.54	28.79	31.79	83.05333333	28.37333333
ENSG00000257093	DENND11	DENN domain containing 11 [Source:HGNC Symbol;Acc:HGNC:29472]	0.365	-1.454153084	1.37E-21	4.54E-20	yes	down	7.57	6.44	9.42	1.82	1.9	2.68	7.81	2.133333333
ENSG00000196865	NHLRC2	NHL repeat containing 2 [Source:HGNC Symbol;Acc:HGNC:24731]	0.411	-1.281852907	1.38E-21	4.55E-20	yes	down	6.06	5.86	7.99	2.28	2.04	2.63	6.636666667	2.316666667
ENSG00000049192	ADAMTS6	ADAM metallopeptidase with thrombospondin type 1 motif 6 [Source:HGNC Symbol;Acc:HGNC:222]	0.421	-1.24777641	1.43E-21	4.71E-20	yes	down	14.92	14.96	19.4	4.94	5.49	5.53	16.42666667	5.32
ENSG00000211450	SELENOH	selenoprotein H [Source:HGNC Symbol;Acc:HGNC:18251]	2.018	1.013198051	1.44E-21	4.74E-20	yes	up	65.69	62.73	64.94	89.94	100.83	96.26	64.45333333	95.67666667
ENSG00000125885	MCM8	minichromosome maintenance 8 homologous recombination repair factor [Source:HGNC Symbol;Acc:HGNC:16147]	0.37	-1.434934282	1.68E-21	5.52E-20	yes	down	8.21	8.89	9.85	2.06	2.63	3.4	8.983333333	2.696666667
ENSG00000164305	CASP3	caspase 3 [Source:HGNC Symbol;Acc:HGNC:1504]	0.459	-1.12306767	1.73E-21	5.66E-20	yes	down	46.41	49.64	63.49	15.83	17.58	20.28	53.18	17.89666667
ENSG00000165244	ZNF367	zinc finger protein 367 [Source:HGNC Symbol;Acc:HGNC:18320]	0.386	-1.372405718	1.83E-21	5.97E-20	yes	down	10.51	9.75	13.44	2.9	3.16	3.65	11.23333333	3.236666667
ENSG00000149932	TMEM219	transmembrane protein 219 [Source:HGNC Symbol;Acc:HGNC:25201]	2.073	1.051629625	1.87E-21	6.08E-20	yes	up	73.12	67.31	63.22	110.02	110.93	104.15	67.88333333	108.3666667
ENSG00000092853	CLSPN	claspin [Source:HGNC Symbol;Acc:HGNC:19715]	0.397	-1.331964647	1.88E-21	6.12E-20	yes	down	7.8	9.43	10.3	2.01	2.4	3.34	9.176666667	2.583333333
ENSG00000145592	RPL37	ribosomal protein L37 [Source:HGNC Symbol;Acc:HGNC:10347]	2.086	1.061077316	1.91E-21	6.21E-20	yes	up	1853.43	1721.89	1434.84	2299.85	2298.76	2159.53	1670.053333	2252.713333
ENSG00000117724	CENPF	centromere protein F [Source:HGNC Symbol;Acc:HGNC:1857]	0.397	-1.333700316	1.95E-21	6.33E-20	yes	down	44.26	89.83	61.09	15.93	18.76	20.83	65.06	18.50666667
ENSG00000188186	LAMTOR4	late endosomal/lysosomal adaptor, MAPK and MTOR activator 4 [Source:HGNC Symbol;Acc:HGNC:33772]	2.08	1.056544591	1.99E-21	6.44E-20	yes	up	120.69	123.09	118.79	192.14	190.58	177.23	120.8566667	186.65
ENSG00000137492	THAP12	THAP domain containing 12 [Source:HGNC Symbol;Acc:HGNC:9440]	0.413	-1.274612648	2.00E-21	6.47E-20	yes	down	40.01	38.42	52.01	10.48	13.97	14.92	43.48	13.12333333
ENSG00000112146	FBXO9	F-box protein 9 [Source:HGNC Symbol;Acc:HGNC:13588]	0.43	-1.219089787	2.02E-21	6.49E-20	yes	down	24.89	27.75	23.71	9.62	10.17	9.14	25.45	9.643333333
ENSG00000175455	CCDC14	coiled-coil domain containing 14 [Source:HGNC Symbol;Acc:HGNC:25766]	0.365	-1.453795549	2.10E-21	6.76E-20	yes	down	15.59	23.07	24.87	6.99	5.82	7.1	21.17666667	6.636666667
ENSG00000239779	WBP1	WW domain binding protein 1 [Source:HGNC Symbol;Acc:HGNC:12737]	2.652	1.406862217	2.28E-21	7.28E-20	yes	up	25.05	25.61	17.87	47.73	46.79	45.28	22.84333333	46.6
ENSG00000103657	HERC1	HECT and RLD domain containing E3 ubiquitin protein ligase family member 1 [Source:HGNC Symbol;Acc:HGNC:4867]	0.388	-1.365902818	2.30E-21	7.36E-20	yes	down	10.14	14.38	8.69	4.6	1.94	5.06	11.07	3.866666667
ENSG00000285920	AC087721.2	novel protein	0.432	-1.209575921	2.31E-21	7.36E-20	yes	down	26.36	28.05	30.19	8.88	11.15	8.04	28.2	9.356666667
ENSG00000136826	KLF4	Kruppel like factor 4 [Source:HGNC Symbol;Acc:HGNC:6348]	2.32	1.214210711	2.33E-21	7.42E-20	yes	up	7.94	7.89	7.67	14.8	14.58	13.1	7.833333333	14.16
ENSG00000176208	ATAD5	ATPase family AAA domain containing 5 [Source:HGNC Symbol;Acc:HGNC:25752]	0.298	-1.748528894	2.43E-21	7.72E-20	yes	down	2.96	3.29	4.34	0.66	0.79	0.87	3.53	0.773333333
ENSG00000116191	RALGPS2	Ral GEF with PH domain and SH3 binding motif 2 [Source:HGNC Symbol;Acc:HGNC:30279]	0.399	-1.327041482	2.47E-21	7.83E-20	yes	down	14.12	13.73	17.19	5.01	4.07	7.83	15.01333333	5.636666667
ENSG00000117650	NEK2	NIMA related kinase 2 [Source:HGNC Symbol;Acc:HGNC:7745]	0.446	-1.166455424	2.61E-21	8.27E-20	yes	down	31.55	30.89	37.24	9.99	11.96	11.23	33.22666667	11.06
ENSG00000165861	ZFYVE1	zinc finger FYVE-type containing 1 [Source:HGNC Symbol;Acc:HGNC:13180]	2.166	1.11500452	2.80E-21	8.80E-20	yes	up	5.73	5.72	5.93	11.44	8.95	9.01	5.793333333	9.8
ENSG00000171368	TPPP	tubulin polymerization promoting protein [Source:HGNC Symbol;Acc:HGNC:24164]	3.82	1.933523637	2.85E-21	8.96E-20	yes	up	0.57	0.6	0.66	1.84	1.74	1.63	0.61	1.736666667
ENSG00000163535	SGO2	shugoshin 2 [Source:HGNC Symbol;Acc:HGNC:30812]	0.326	-1.618949594	3.21E-21	1.01E-19	yes	down	11.87	18.36	20	4.25	4.11	5.81	16.74333333	4.723333333
ENSG00000163527	STT3B	STT3 oligosaccharyltransferase complex catalytic subunit B [Source:HGNC Symbol;Acc:HGNC:30611]	0.484	-1.047564668	3.25E-21	1.02E-19	yes	down	89.63	84.03	118.03	33.11	35.27	35.7	97.23	34.69333333
ENSG00000113441	LNPEP	leucyl and cystinyl aminopeptidase [Source:HGNC Symbol;Acc:HGNC:6656]	0.39	-1.357703421	3.26E-21	1.02E-19	yes	down	10.03	8.88	13.94	2.78	3.32	3.74	10.95	3.28
ENSG00000196227	FAM217B	family with sequence similarity 217 member B [Source:HGNC Symbol;Acc:HGNC:16170]	0.257	-1.962322693	3.29E-21	1.02E-19	yes	down	4.01	3.05	5.81	0.85	0.75	0.91	4.29	0.836666667
ENSG00000059588	TARBP1	TAR (HIV-1) RNA binding protein 1 [Source:HGNC Symbol;Acc:HGNC:11568]	0.334	-1.581892218	3.65E-21	1.14E-19	yes	down	11.17	19.28	12.67	3.8	3.54	3.63	14.37333333	3.656666667
ENSG00000138604	GLCE	glucuronic acid epimerase [Source:HGNC Symbol;Acc:HGNC:17855]	0.395	-1.340958258	4.23E-21	1.31E-19	yes	down	13.31	12.33	17.75	4.47	4.54	5.21	14.46333333	4.74
ENSG00000143401	ANP32E	acidic nuclear phosphoprotein 32 family member E [Source:HGNC Symbol;Acc:HGNC:16673]	0.475	-1.073708439	4.31E-21	1.33E-19	yes	down	44.38	44.26	61.03	17.32	19.25	18.73	49.89	18.43333333
ENSG00000111775	COX6A1	cytochrome c oxidase subunit 6A1 [Source:HGNC Symbol;Acc:HGNC:2277]	2.119	1.083455413	4.36E-21	1.34E-19	yes	up	920.57	802.9	727.56	1274.41	1283.77	1270.8	817.01	1276.326667
ENSG00000128708	HAT1	histone acetyltransferase 1 [Source:HGNC Symbol;Acc:HGNC:4821]	0.49	-1.029641187	4.48E-21	1.38E-19	yes	down	69.04	78.47	86.99	26.09	29.57	29.48	78.16666667	28.38
ENSG00000102882	MAPK3	mitogen-activated protein kinase 3 [Source:HGNC Symbol;Acc:HGNC:6877]	2.09	1.0638236	4.62E-21	1.41E-19	yes	up	36.26	34.75	30.68	53.31	57.59	50.68	33.89666667	53.86
ENSG00000126756	UXT	ubiquitously expressed prefoldin like chaperone [Source:HGNC Symbol;Acc:HGNC:12641]	2.043	1.030561327	4.69E-21	1.43E-19	yes	up	172.56	156.25	154.25	252.83	242.39	240.01	161.02	245.0766667
ENSG00000167671	UBXN6	UBX domain protein 6 [Source:HGNC Symbol;Acc:HGNC:14928]	2.036	1.025475082	4.76E-21	1.45E-19	yes	up	52.74	60.18	47.71	86.72	82.31	85.26	53.54333333	84.76333333
ENSG00000280435	AC006058.4	TEC	0.265	-1.91754466	4.90E-21	1.49E-19	yes	down	11.22	9.91	9.59	2.17	1.76	2.17	10.24	2.033333333
ENSG00000184584	STING1	stimulator of interferon response cGAMP interactor 1 [Source:HGNC Symbol;Acc:HGNC:27962]	2.566	1.359783671	4.90E-21	1.49E-19	yes	up	10.53	9.86	8.35	18.05	15.43	17.37	9.58	16.95
ENSG00000130707	ASS1	argininosuccinate synthase 1 [Source:HGNC Symbol;Acc:HGNC:758]	2.187	1.12874737	5.03E-21	1.53E-19	yes	up	19.12	20.78	19.8	35.54	35.85	31.15	19.9	34.18
ENSG00000171016	PYGO1	pygopus family PHD finger 1 [Source:HGNC Symbol;Acc:HGNC:30256]	0.374	-1.417771568	5.25E-21	1.59E-19	yes	down	5.62	4.61	6.32	1.34	1.7	2.07	5.516666667	1.703333333
ENSG00000162032	SPSB3	splA/ryanodine receptor domain and SOCS box containing 3 [Source:HGNC Symbol;Acc:HGNC:30629]	2.35	1.232666796	5.60E-21	1.69E-19	yes	up	19.57	16.7	15.87	31.71	30.12	29.55	17.38	30.46
ENSG00000112742	TTK	TTK protein kinase [Source:HGNC Symbol;Acc:HGNC:12401]	0.39	-1.356799533	5.62E-21	1.70E-19	yes	down	17.11	21.82	25.61	5.7	6.64	6.84	21.51333333	6.393333333
ENSG00000187840	EIF4EBP1	eukaryotic translation initiation factor 4E binding protein 1 [Source:HGNC Symbol;Acc:HGNC:3288]	2.037	1.026586168	6.08E-21	1.83E-19	yes	up	142.95	141.73	123.06	200.22	211.23	207.06	135.9133333	206.17
ENSG00000165948	IFI27L1	interferon alpha inducible protein 27 like 1 [Source:HGNC Symbol;Acc:HGNC:19754]	2.255	1.17296399	6.09E-21	1.83E-19	yes	up	49.71	44.55	44.72	73.57	79.12	80.49	46.32666667	77.72666667
ENSG00000163539	CLASP2	cytoplasmic linker associated protein 2 [Source:HGNC Symbol;Acc:HGNC:17078]	0.428	-1.222988225	6.35E-21	1.90E-19	yes	down	18.28	16.3	19.27	5.78	5.28	6.7	17.95	5.92
ENSG00000205336	ADGRG1	adhesion G protein-coupled receptor G1 [Source:HGNC Symbol;Acc:HGNC:4512]	2.067	1.047864617	6.55E-21	1.96E-19	yes	up	24.68	22.7	21.23	33.08	36.13	35.69	22.87	34.96666667
ENSG00000150093	ITGB1	integrin subunit beta 1 [Source:HGNC Symbol;Acc:HGNC:6153]	0.498	-1.006144027	6.73E-21	2.01E-19	yes	down	603.62	612.88	836.77	242	261.98	259.53	684.4233333	254.5033333
ENSG00000132680	KHDC4	KH domain containing 4, pre-mRNA splicing factor [Source:HGNC Symbol;Acc:HGNC:29145]	0.479	-1.063276187	6.79E-21	2.03E-19	yes	down	28.86	30.71	35.81	10.87	9.97	12.49	31.79333333	11.11
ENSG00000128185	DGCR6L	DiGeorge syndrome critical region gene 6 like [Source:HGNC Symbol;Acc:HGNC:18551]	2.315	1.211290481	6.90E-21	2.06E-19	yes	up	28.23	26.55	23.22	47.39	43.94	43.64	26	44.99
ENSG00000233927	RPS28	ribosomal protein S28 [Source:HGNC Symbol;Acc:HGNC:10418]	2.326	1.218047099	7.95E-21	2.36E-19	yes	up	989.37	954.82	906.86	1287.11	1274.68	1236.25	950.35	1266.013333
ENSG00000125534	PPDPF	pancreatic progenitor cell differentiation and proliferation factor [Source:HGNC Symbol;Acc:HGNC:16142]	2.129	1.089924688	8.03E-21	2.39E-19	yes	up	299.13	293.43	238.67	452.1	429.51	434.1	277.0766667	438.57
ENSG00000139746	RBM26	RNA binding motif protein 26 [Source:HGNC Symbol;Acc:HGNC:20327]	0.415	-1.269805872	8.94E-21	2.65E-19	yes	down	10.76	12.69	15.37	4.19	3.75	4.18	12.94	4.04
ENSG00000158716	DUSP23	dual specificity phosphatase 23 [Source:HGNC Symbol;Acc:HGNC:21480]	2.65	1.406042231	9.76E-21	2.88E-19	yes	up	37.53	31.28	27.83	70.31	61.69	61.63	32.21333333	64.54333333
ENSG00000035499	DEPDC1B	DEP domain containing 1B [Source:HGNC Symbol;Acc:HGNC:24902]	0.361	-1.469634857	1.03E-20	3.02E-19	yes	down	13.76	15.57	18.62	3.69	4.37	4.84	15.98333333	4.3
ENSG00000163781	TOPBP1	DNA topoisomerase II binding protein 1 [Source:HGNC Symbol;Acc:HGNC:17008]	0.376	-1.409728058	1.12E-20	3.28E-19	yes	down	13.15	16.68	20.63	5.15	4.12	5.78	16.82	5.016666667
ENSG00000015171	ZMYND11	zinc finger MYND-type containing 11 [Source:HGNC Symbol;Acc:HGNC:16966]	0.441	-1.180440434	1.15E-20	3.37E-19	yes	down	30.05	28.63	41.23	10.34	11.16	12.22	33.30333333	11.24
ENSG00000161010	MRNIP	MRN complex interacting protein [Source:HGNC Symbol;Acc:HGNC:30817]	2.303	1.203813222	1.23E-20	3.60E-19	yes	up	14.4	17.9	16.14	24.92	20.92	26.17	16.14666667	24.00333333
ENSG00000197345	MRPL21	mitochondrial ribosomal protein L21 [Source:HGNC Symbol;Acc:HGNC:14479]	2.062	1.043711255	1.27E-20	3.69E-19	yes	up	119.36	100.57	103.38	161.64	169.25	166.06	107.77	165.65
ENSG00000145715	RASA1	RAS p21 protein activator 1 [Source:HGNC Symbol;Acc:HGNC:9871]	0.466	-1.102311654	1.29E-20	3.74E-19	yes	down	24.6	29.66	35.09	9.6	9.48	10.84	29.78333333	9.973333333
ENSG00000112697	TMEM30A	transmembrane protein 30A [Source:HGNC Symbol;Acc:HGNC:16667]	0.481	-1.05528353	1.31E-20	3.81E-19	yes	down	75.23	76.33	104.76	28.86	30.33	32.68	85.44	30.62333333
ENSG00000247626	MARS2	methionyl-tRNA synthetase 2, mitochondrial [Source:HGNC Symbol;Acc:HGNC:25133]	0.368	-1.443953772	1.33E-20	3.86E-19	yes	down	11.66	11.07	12.65	2.74	2.88	4.15	11.79333333	3.256666667
ENSG00000167995	BEST1	bestrophin 1 [Source:HGNC Symbol;Acc:HGNC:12703]	6.394	2.676705567	1.36E-20	3.94E-19	yes	up	0.49	0.63	0.72	2.05	1.66	1.51	0.613333333	1.74
ENSG00000179295	PTPN11	protein tyrosine phosphatase non-receptor type 11 [Source:HGNC Symbol;Acc:HGNC:9644]	0.433	-1.20716958	1.39E-20	4.02E-19	yes	down	69.6	65.76	96.48	20.6	25.19	29.26	77.28	25.01666667
ENSG00000055917	PUM2	pumilio RNA binding family member 2 [Source:HGNC Symbol;Acc:HGNC:14958]	0.459	-1.123094596	1.40E-20	4.04E-19	yes	down	26.54	23.55	34.4	8.75	9.42	10.98	28.16333333	9.716666667
ENSG00000070061	ELP1	elongator complex protein 1 [Source:HGNC Symbol;Acc:HGNC:5959]	0.497	-1.007247346	1.40E-20	4.05E-19	yes	down	24.65	26.96	29.7	11.18	11.13	12.34	27.10333333	11.55
ENSG00000149743	TRPT1	tRNA phosphotransferase 1 [Source:HGNC Symbol;Acc:HGNC:20316]	2.489	1.315851111	1.41E-20	4.07E-19	yes	up	42.83	42.06	33.28	75.19	75.9	75.68	39.39	75.59
ENSG00000106462	EZH2	enhancer of zeste 2 polycomb repressive complex 2 subunit [Source:HGNC Symbol;Acc:HGNC:3527]	0.463	-1.111884062	1.43E-20	4.10E-19	yes	down	23.54	27.24	26.17	9.06	8.95	9.38	25.65	9.13
ENSG00000145833	DDX46	DEAD-box helicase 46 [Source:HGNC Symbol;Acc:HGNC:18681]	0.405	-1.304776658	1.54E-20	4.40E-19	yes	down	34	38.26	47.53	12.59	12.92	14.34	39.93	13.28333333
ENSG00000168701	TMEM208	transmembrane protein 208 [Source:HGNC Symbol;Acc:HGNC:25015]	2.077	1.054618043	1.61E-20	4.58E-19	yes	up	45.37	45.53	47.64	68.99	70.34	72.37	46.18	70.56666667
ENSG00000077514	POLD3	DNA polymerase delta 3, accessory subunit [Source:HGNC Symbol;Acc:HGNC:20932]	0.422	-1.243267747	1.79E-20	5.06E-19	yes	down	14.33	17.32	17.27	4.82	5.25	5.46	16.30666667	5.176666667
ENSG00000003756	RBM5	RNA binding motif protein 5 [Source:HGNC Symbol;Acc:HGNC:9902]	0.491	-1.025236716	1.83E-20	5.18E-19	yes	down	37.74	41.37	36.82	15.49	15.96	20.03	38.64333333	17.16
ENSG00000071537	SEL1L	SEL1L adaptor subunit of ERAD E3 ubiquitin ligase [Source:HGNC Symbol;Acc:HGNC:10717]	0.44	-1.185895379	1.95E-20	5.50E-19	yes	down	19.73	20.27	32.11	8.13	7.63	8.53	24.03666667	8.096666667
ENSG00000142892	PIGK	phosphatidylinositol glycan anchor biosynthesis class K [Source:HGNC Symbol;Acc:HGNC:8965]	0.476	-1.070497589	2.10E-20	5.91E-19	yes	down	26.82	28.81	33.95	12.46	12.17	11.69	29.86	12.10666667
ENSG00000143033	MTF2	metal response element binding transcription factor 2 [Source:HGNC Symbol;Acc:HGNC:29535]	0.404	-1.306545486	2.16E-20	6.07E-19	yes	down	14.56	14.85	16.48	4.71	3.41	5.71	15.29666667	4.61
ENSG00000163785	RYK	receptor like tyrosine kinase [Source:HGNC Symbol;Acc:HGNC:10481]	0.487	-1.03676762	2.19E-20	6.13E-19	yes	down	23.91	26.25	28.03	10.42	10.21	10.29	26.06333333	10.30666667
ENSG00000136824	SMC2	structural maintenance of chromosomes 2 [Source:HGNC Symbol;Acc:HGNC:14011]	0.436	-1.19743464	2.22E-20	6.21E-19	yes	down	16.13	18.52	24.08	5.54	6.32	7.23	19.57666667	6.363333333
ENSG00000137812	KNL1	kinetochore scaffold 1 [Source:HGNC Symbol;Acc:HGNC:24054]	0.377	-1.40588745	2.24E-20	6.28E-19	yes	down	8.6	13.96	14.64	2.83	2.98	3.43	12.4	3.08
ENSG00000138085	ATRAID	all-trans retinoic acid induced differentiation factor [Source:HGNC Symbol;Acc:HGNC:24090]	2.043	1.030358001	2.25E-20	6.28E-19	yes	up	65.98	59.93	60.7	102.36	94.76	85.97	62.20333333	94.36333333
ENSG00000258667	HIF1A-AS3	HIF1A antisense RNA 3 [Source:HGNC Symbol;Acc:HGNC:54284]	0.42	-1.250443921	2.25E-20	6.28E-19	yes	down	25.62	34.62	31.56	9.84	10.21	11.98	30.6	10.67666667
ENSG00000173156	RHOD	ras homolog family member D [Source:HGNC Symbol;Acc:HGNC:670]	2.382	1.252091466	2.34E-20	6.51E-19	yes	up	29.86	33.57	25.55	54.92	50.37	51.11	29.66	52.13333333
ENSG00000156876	SASS6	SAS-6 centriolar assembly protein [Source:HGNC Symbol;Acc:HGNC:25403]	0.309	-1.69487626	2.49E-20	6.92E-19	yes	down	5.79	6.92	9.14	1.86	1.63	1.49	7.283333333	1.66
ENSG00000108239	TBC1D12	TBC1 domain family member 12 [Source:HGNC Symbol;Acc:HGNC:29082]	0.419	-1.254314741	2.54E-20	7.06E-19	yes	down	9.36	7.61	10.98	2.73	3.05	3.2	9.316666667	2.993333333
ENSG00000095002	MSH2	mutS homolog 2 [Source:HGNC Symbol;Acc:HGNC:7325]	0.446	-1.166181222	2.56E-20	7.09E-19	yes	down	24.49	26.24	35.32	9.1	9.41	9.99	28.68333333	9.5
ENSG00000168000	BSCL2	BSCL2 lipid droplet biogenesis associated, seipin [Source:HGNC Symbol;Acc:HGNC:15832]	2.163	1.112704385	2.82E-20	7.78E-19	yes	up	31.31	30.67	27.01	48.12	44.4	48.21	29.66333333	46.91
ENSG00000145734	BDP1	B double prime 1, subunit of RNA polymerase III transcription initiation factor IIIB [Source:HGNC Symbol;Acc:HGNC:13652]	0.379	-1.400067876	2.91E-20	8.01E-19	yes	down	7.45	9.01	11.38	2.43	2.35	2.97	9.28	2.583333333
ENSG00000136937	NCBP1	nuclear cap binding protein subunit 1 [Source:HGNC Symbol;Acc:HGNC:7658]	0.479	-1.062938622	3.09E-20	8.50E-19	yes	down	17.96	18.79	24.12	7.84	9.48	8.1	20.29	8.473333333
ENSG00000165355	FBXO33	F-box protein 33 [Source:HGNC Symbol;Acc:HGNC:19833]	0.341	-1.553825749	3.17E-20	8.70E-19	yes	down	8.44	7.19	11.12	2.2	2.29	2.72	8.916666667	2.403333333
ENSG00000101773	RBBP8	RB binding protein 8, endonuclease [Source:HGNC Symbol;Acc:HGNC:9891]	0.433	-1.208873032	3.53E-20	9.66E-19	yes	down	31.12	42.86	46.36	12.01	15.8	14.93	40.11333333	14.24666667
ENSG00000170848	PSG6	pregnancy specific beta-1-glycoprotein 6 [Source:HGNC Symbol;Acc:HGNC:9523]	2.041	1.029425744	3.73E-20	1.02E-18	yes	up	21.35	20.76	20.24	33.25	35.48	33.42	20.78333333	34.05
ENSG00000100417	PMM1	phosphomannomutase 1 [Source:HGNC Symbol;Acc:HGNC:9114]	2.052	1.037120791	4.15E-20	1.12E-18	yes	up	37.85	37.96	34.42	58.76	53.73	57.14	36.74333333	56.54333333
ENSG00000229656	ITGB1-DT	ITGB1 divergent transcript [Source:HGNC Symbol;Acc:HGNC:53718]	2.311	1.208693754	4.30E-20	1.16E-18	yes	up	13.19	12.81	13.21	26.52	27.75	23.04	13.07	25.77
ENSG00000141741	MIEN1	migration and invasion enhancer 1 [Source:HGNC Symbol;Acc:HGNC:28230]	2.001	1.000579161	4.33E-20	1.17E-18	yes	up	46.13	50	41.16	67.26	65.41	66.54	45.76333333	66.40333333
ENSG00000253352	TUG1	taurine up-regulated 1 [Source:HGNC Symbol;Acc:HGNC:26066]	0.499	-1.002546004	4.35E-20	1.17E-18	yes	down	27.35	27.05	36.07	11.38	10.02	12.6	30.15666667	11.33333333
ENSG00000187091	PLCD1	phospholipase C delta 1 [Source:HGNC Symbol;Acc:HGNC:9060]	2.68	1.422185465	4.39E-20	1.18E-18	yes	up	5.47	5.43	4.33	11.23	11.44	11.45	5.076666667	11.37333333
ENSG00000203668	CHML	CHM like Rab escort protein [Source:HGNC Symbol;Acc:HGNC:1941]	0.378	-1.40217462	4.39E-20	1.18E-18	yes	down	8.09	9.31	14.25	2.95	2.94	4.21	10.55	3.366666667
ENSG00000165732	DDX21	DExD-box helicase 21 [Source:HGNC Symbol;Acc:HGNC:2744]	0.479	-1.062526919	4.64E-20	1.24E-18	yes	down	90.73	95.4	130.87	34.59	38.21	40.27	105.6666667	37.69
ENSG00000143862	ARL8A	ADP ribosylation factor like GTPase 8A [Source:HGNC Symbol;Acc:HGNC:25192]	2.054	1.03845319	4.66E-20	1.25E-18	yes	up	21.09	23.57	21.05	33.32	33.22	36.79	21.90333333	34.44333333
ENSG00000146247	PHIP	pleckstrin homology domain interacting protein [Source:HGNC Symbol;Acc:HGNC:15673]	0.366	-1.448566576	4.72E-20	1.26E-18	yes	down	4.37	5.02	6.84	1.2	1.51	1.71	5.41	1.473333333
ENSG00000133302	SLF1	SMC5-SMC6 complex localization factor 1 [Source:HGNC Symbol;Acc:HGNC:25408]	0.281	-1.833265646	4.75E-20	1.27E-18	yes	down	3.6	4.53	5.97	0.82	0.9	1.39	4.7	1.036666667
ENSG00000227671	ZNF731P	zinc finger protein 731, pseudogene [Source:HGNC Symbol;Acc:HGNC:32471]	0.418	-1.257107473	5.01E-20	1.33E-18	yes	down	12.17	17.31	20.54	4.56	4.35	4.95	16.67333333	4.62
ENSG00000165171	METTL27	methyltransferase like 27 [Source:HGNC Symbol;Acc:HGNC:19068]	4.293	2.102080727	5.16E-20	1.37E-18	yes	up	8.56	8.02	4.92	19.18	25.31	23.17	7.166666667	22.55333333
ENSG00000138346	DNA2	DNA replication helicase/nuclease 2 [Source:HGNC Symbol;Acc:HGNC:2939]	0.353	-1.500585029	5.31E-20	1.40E-18	yes	down	8.05	10.15	12.06	1.76	2.19	3.25	10.08666667	2.4
ENSG00000181577	C6orf223	chromosome 6 open reading frame 223 [Source:HGNC Symbol;Acc:HGNC:28692]	3.51	1.811340382	5.46E-20	1.44E-18	yes	up	0.92	1.02	1.08	2.77	3.21	2.69	1.006666667	2.89
ENSG00000187123	LYPD6	LY6/PLAUR domain containing 6 [Source:HGNC Symbol;Acc:HGNC:28751]	0.351	-1.509675906	5.65E-20	1.48E-18	yes	down	6.84	5.63	8.12	1.59	1.84	2.07	6.863333333	1.833333333
ENSG00000204837	FGF7P3	fibroblast growth factor 7 pseudogene 3 [Source:HGNC Symbol;Acc:HGNC:26671]	2.663	1.413032424	5.70E-20	1.49E-18	yes	up	7.01	9.66	9.52	14.43	14.43	14.55	8.73	14.47
ENSG00000130159	ECSIT	ECSIT signaling integrator [Source:HGNC Symbol;Acc:HGNC:29548]	2.164	1.113621496	5.79E-20	1.52E-18	yes	up	39.21	40.07	34.34	64.07	62.92	57.64	37.87333333	61.54333333
ENSG00000099377	HSD3B7	hydroxy-delta-5-steroid dehydrogenase, 3 beta- and steroid delta-isomerase 7 [Source:HGNC Symbol;Acc:HGNC:18324]	2.09	1.063422159	5.82E-20	1.52E-18	yes	up	23.55	22.35	19.97	33.33	34.72	31.27	21.95666667	33.10666667
ENSG00000151835	SACS	sacsin molecular chaperone [Source:HGNC Symbol;Acc:HGNC:10519]	0.378	-1.403385129	5.99E-20	1.56E-18	yes	down	10.28	12.18	16.08	3.46	5.23	4.53	12.84666667	4.406666667
ENSG00000085491	SLC25A24	solute carrier family 25 member 24 [Source:HGNC Symbol;Acc:HGNC:20662]	0.481	-1.056360317	6.09E-20	1.59E-18	yes	down	83.8	81.61	118.49	29.6	31.9	35.17	94.63333333	32.22333333
ENSG00000177034	MTX3	metaxin 3 [Source:HGNC Symbol;Acc:HGNC:24812]	0.39	-1.359893233	6.15E-20	1.60E-18	yes	down	6.19	7.24	9.36	1.94	2.03	2.35	7.596666667	2.106666667
ENSG00000163714	U2SURP	U2 snRNP associated SURP domain containing [Source:HGNC Symbol;Acc:HGNC:30855]	0.431	-1.213735766	6.18E-20	1.60E-18	yes	down	24.35	27.35	32.77	9.62	9.02	9.58	28.15666667	9.406666667
ENSG00000138448	ITGAV	integrin subunit alpha V [Source:HGNC Symbol;Acc:HGNC:6150]	0.405	-1.305255568	6.19E-20	1.61E-18	yes	down	27.54	23.95	40.45	8.06	10.48	10.47	30.64666667	9.67
ENSG00000187609	EXD3	exonuclease 3'-5' domain containing 3 [Source:HGNC Symbol;Acc:HGNC:26023]	2.325	1.217091494	6.60E-20	1.71E-18	yes	up	13.74	17.39	14.76	28.54	26.81	26.63	15.29666667	27.32666667
ENSG00000170345	FOS	Fos proto-oncogene, AP-1 transcription factor subunit [Source:HGNC Symbol;Acc:HGNC:3796]	5.929	2.567745308	6.60E-20	1.71E-18	yes	up	1.01	1.04	0.86	3.7	5.56	3.5	0.97	4.253333333
ENSG00000197594	ENPP1	ectonucleotide pyrophosphatase/phosphodiesterase 1 [Source:HGNC Symbol;Acc:HGNC:3356]	0.468	-1.096172385	6.87E-20	1.77E-18	yes	down	16.37	15.86	22.78	5.66	5.7	5.62	18.33666667	5.66
ENSG00000174516	PELI3	pellino E3 ubiquitin protein ligase family member 3 [Source:HGNC Symbol;Acc:HGNC:30010]	2.131	1.091653192	7.31E-20	1.89E-18	yes	up	12.48	11.59	9.34	16.87	18.91	16.49	11.13666667	17.42333333
ENSG00000198554	WDHD1	WD repeat and HMG-box DNA binding protein 1 [Source:HGNC Symbol;Acc:HGNC:23170]	0.433	-1.206173659	7.62E-20	1.96E-18	yes	down	15.17	20.12	21.41	5.89	6.21	6.15	18.9	6.083333333
ENSG00000279232	AC008522.1	novel transcript, antisense to RGMB	0.161	-2.638536873	7.86E-20	2.02E-18	yes	down	4.57	4.33	8.84	0.5	0.98	0.6	5.913333333	0.693333333
ENSG00000105287	PRKD2	protein kinase D2 [Source:HGNC Symbol;Acc:HGNC:17293]	2.083	1.058916971	8.21E-20	2.11E-18	yes	up	15.47	16.57	13.38	24.42	24.68	22.81	15.14	23.97
ENSG00000151388	ADAMTS12	ADAM metallopeptidase with thrombospondin type 1 motif 12 [Source:HGNC Symbol;Acc:HGNC:14605]	0.466	-1.101358152	8.21E-20	2.11E-18	yes	down	16.09	14.26	19.11	5.71	5.53	8.15	16.48666667	6.463333333
ENSG00000281991	TMEM265	transmembrane protein 265 [Source:HGNC Symbol;Acc:HGNC:51241]	3.811	1.930354922	8.24E-20	2.11E-18	yes	up	2.08	2.5	2.51	7.13	6.2	6.79	2.363333333	6.706666667
ENSG00000101400	SNTA1	syntrophin alpha 1 [Source:HGNC Symbol;Acc:HGNC:11167]	2.105	1.074064596	8.99E-20	2.29E-18	yes	up	15.94	16.6	15.57	25.74	24.78	24.85	16.03666667	25.12333333
ENSG00000136122	BORA	BORA aurora kinase A activator [Source:HGNC Symbol;Acc:HGNC:24724]	0.277	-1.852614297	9.56E-20	2.43E-18	yes	down	6.95	7.52	9.24	1.54	1.83	2.03	7.903333333	1.8
ENSG00000021776	AQR	aquarius intron-binding spliceosomal factor [Source:HGNC Symbol;Acc:HGNC:29513]	0.474	-1.075993755	9.65E-20	2.45E-18	yes	down	9.04	12.47	9.99	3.95	3.17	4.53	10.5	3.883333333
ENSG00000172845	SP3	Sp3 transcription factor [Source:HGNC Symbol;Acc:HGNC:11208]	0.464	-1.106679803	1.02E-19	2.57E-18	yes	down	33.43	30.4	42.83	12.24	12.44	12.6	35.55333333	12.42666667
ENSG00000088205	DDX18	DEAD-box helicase 18 [Source:HGNC Symbol;Acc:HGNC:2741]	0.459	-1.124492297	1.05E-19	2.64E-18	yes	down	37.42	41.1	55.29	14.08	15.97	15.41	44.60333333	15.15333333
ENSG00000168497	CAVIN2	caveolae associated protein 2 [Source:HGNC Symbol;Acc:HGNC:10690]	0.422	-1.243363957	1.14E-19	2.86E-18	yes	down	11.62	11.89	14.06	3.76	4.23	3.81	12.52333333	3.933333333
ENSG00000106086	PLEKHA8	pleckstrin homology domain containing A8 [Source:HGNC Symbol;Acc:HGNC:30037]	0.376	-1.409463112	1.15E-19	2.89E-18	yes	down	8.39	7.23	10.77	2.41	2.4	2.68	8.796666667	2.496666667
ENSG00000095564	BTAF1	B-TFIID TATA-box binding protein associated factor 1 [Source:HGNC Symbol;Acc:HGNC:17307]	0.448	-1.158729851	1.17E-19	2.92E-18	yes	down	10.46	11.9	16.09	3.93	4.27	4.55	12.81666667	4.25
ENSG00000091127	PUS7	pseudouridine synthase 7 [Source:HGNC Symbol;Acc:HGNC:26033]	0.477	-1.068017647	1.23E-19	3.06E-18	yes	down	14.88	15.13	16.93	5.42	5.1	5.4	15.64666667	5.306666667
ENSG00000133812	SBF2	SET binding factor 2 [Source:HGNC Symbol;Acc:HGNC:2135]	0.497	-1.009989125	1.31E-19	3.26E-18	yes	down	20.82	22.88	24.88	8.54	8.16	10.5	22.86	9.066666667
ENSG00000003989	SLC7A2	solute carrier family 7 member 2 [Source:HGNC Symbol;Acc:HGNC:11060]	0.407	-1.295838257	1.33E-19	3.30E-18	yes	down	7.28	5.82	8.97	2.1	2.35	2.25	7.356666667	2.233333333
ENSG00000177311	ZBTB38	zinc finger and BTB domain containing 38 [Source:HGNC Symbol;Acc:HGNC:26636]	0.487	-1.039165579	1.35E-19	3.35E-18	yes	down	27.26	25.26	36.76	9.78	11.61	11.07	29.76	10.82
ENSG00000161939	RNASEK-C17orf49	RNASEK-C17orf49 readthrough [Source:HGNC Symbol;Acc:HGNC:44419]	2.9	1.536273805	1.43E-19	3.53E-18	yes	up	11.72	9.61	13.84	31.7	20.04	21.41	11.72333333	24.38333333
ENSG00000133704	IPO8	importin 8 [Source:HGNC Symbol;Acc:HGNC:9853]	0.45	-1.152825874	1.51E-19	3.74E-18	yes	down	16.21	16.43	20.83	6.44	5.64	6.42	17.82333333	6.166666667
ENSG00000205155	PSENEN	presenilin enhancer, gamma-secretase subunit [Source:HGNC Symbol;Acc:HGNC:30100]	2.044	1.031639741	1.57E-19	3.88E-18	yes	up	40.47	43.45	42.63	62.52	60.2	63.1	42.18333333	61.94
ENSG00000143643	TTC13	tetratricopeptide repeat domain 13 [Source:HGNC Symbol;Acc:HGNC:26204]	0.437	-1.193432756	1.63E-19	4.00E-18	yes	down	18.83	14.59	19	6.03	5.09	5.79	17.47333333	5.636666667
ENSG00000030066	NUP160	nucleoporin 160 [Source:HGNC Symbol;Acc:HGNC:18017]	0.493	-1.019997762	1.66E-19	4.08E-18	yes	down	18.88	17.89	23.16	7.37	7.55	8.52	19.97666667	7.813333333
ENSG00000125676	THOC2	THO complex 2 [Source:HGNC Symbol;Acc:HGNC:19073]	0.44	-1.184405996	1.69E-19	4.13E-18	yes	down	32.88	44.97	48.15	13.16	12.91	14.73	42	13.6
ENSG00000141429	GALNT1	polypeptide N-acetylgalactosaminyltransferase 1 [Source:HGNC Symbol;Acc:HGNC:4123]	0.454	-1.139629612	1.72E-19	4.21E-18	yes	down	29.24	33.02	42.67	11.49	12.25	12.27	34.97666667	12.00333333
ENSG00000123473	STIL	STIL centriolar assembly protein [Source:HGNC Symbol;Acc:HGNC:10879]	0.447	-1.160309554	1.83E-19	4.46E-18	yes	down	10.62	11.43	13.3	3.65	3.44	4.63	11.78333333	3.906666667
ENSG00000033327	GAB2	GRB2 associated binding protein 2 [Source:HGNC Symbol;Acc:HGNC:14458]	2.073	1.051686192	1.99E-19	4.84E-18	yes	up	5.05	4.04	5.25	7.33	7.06	7.52	4.78	7.303333333
ENSG00000229833	PET100	PET100 cytochrome c oxidase chaperone [Source:HGNC Symbol;Acc:HGNC:40038]	2.519	1.332752967	2.01E-19	4.89E-18	yes	up	46.44	52.06	41.91	83.6	88.89	91.74	46.80333333	88.07666667
ENSG00000149761	NUDT22	nudix hydrolase 22 [Source:HGNC Symbol;Acc:HGNC:28189]	2.051	1.036260539	2.03E-19	4.92E-18	yes	up	55.61	49.98	49.2	74.99	81.05	81.44	51.59666667	79.16
ENSG00000130513	GDF15	growth differentiation factor 15 [Source:HGNC Symbol;Acc:HGNC:30142]	7.874	2.97712981	2.09E-19	5.06E-18	yes	up	25.32	26.24	17.04	168.49	139.32	94.48	22.86666667	134.0966667
ENSG00000143774	GUK1	guanylate kinase 1 [Source:HGNC Symbol;Acc:HGNC:4693]	2.027	1.019089754	2.09E-19	5.06E-18	yes	up	275.42	269.18	217.22	370.3	377.19	394	253.94	380.4966667
ENSG00000164941	INTS8	integrator complex subunit 8 [Source:HGNC Symbol;Acc:HGNC:26048]	0.444	-1.172389152	2.26E-19	5.46E-18	yes	down	23.91	22.6	24.7	6.67	7.95	6.67	23.73666667	7.096666667
ENSG00000143198	MGST3	microsomal glutathione S-transferase 3 [Source:HGNC Symbol;Acc:HGNC:7064]	2.003	1.002069687	2.26E-19	5.47E-18	yes	up	104.95	106	99.22	150.05	146.4	134.26	103.39	143.57
ENSG00000166167	BTRC	beta-transducin repeat containing E3 ubiquitin protein ligase [Source:HGNC Symbol;Acc:HGNC:1144]	0.494	-1.0171285	2.32E-19	5.58E-18	yes	down	10.68	10.06	11.89	3.95	3.87	4.32	10.87666667	4.046666667
ENSG00000120539	MASTL	microtubule associated serine/threonine kinase like [Source:HGNC Symbol;Acc:HGNC:19042]	0.481	-1.055110378	2.32E-19	5.60E-18	yes	down	19.62	20.82	24.12	7.29	6.61	8.66	21.52	7.52
ENSG00000115350	POLE4	DNA polymerase epsilon 4, accessory subunit [Source:HGNC Symbol;Acc:HGNC:18755]	2.001	1.000590241	2.40E-19	5.77E-18	yes	up	42.71	37.45	40.32	55.96	58.61	64.25	40.16	59.60666667
ENSG00000182957	SPATA13	spermatogenesis associated 13 [Source:HGNC Symbol;Acc:HGNC:23222]	0.375	-1.416146166	2.67E-19	6.38E-18	yes	down	3.48	3.48	4.3	1	0.93	1.03	3.753333333	0.986666667
ENSG00000102241	HTATSF1	HIV-1 Tat specific factor 1 [Source:HGNC Symbol;Acc:HGNC:5276]	0.498	-1.00603582	3.01E-19	7.18E-18	yes	down	45.23	50.16	59.74	17.93	19.58	19.73	51.71	19.08
ENSG00000101868	POLA1	DNA polymerase alpha 1, catalytic subunit [Source:HGNC Symbol;Acc:HGNC:9173]	0.413	-1.277226503	3.17E-19	7.53E-18	yes	down	9.73	12.69	14.18	3.46	3.67	4.24	12.2	3.79
ENSG00000198162	MAN1A2	mannosidase alpha class 1A member 2 [Source:HGNC Symbol;Acc:HGNC:6822]	0.355	-1.492646537	3.49E-19	8.28E-18	yes	down	9.97	6.88	11.2	2.74	4.58	3.31	9.35	3.543333333
ENSG00000132481	TRIM47	tripartite motif containing 47 [Source:HGNC Symbol;Acc:HGNC:19020]	2.243	1.165697956	3.58E-19	8.47E-18	yes	up	20.5	22.34	16.69	34.23	30.78	33.31	19.84333333	32.77333333
ENSG00000063660	GPC1	glypican 1 [Source:HGNC Symbol;Acc:HGNC:4449]	2.058	1.041277082	3.85E-19	9.06E-18	yes	up	15.97	14.29	13.45	21.41	20.73	25.24	14.57	22.46
ENSG00000187210	GCNT1	glucosaminyl (N-acetyl) transferase 1 [Source:HGNC Symbol;Acc:HGNC:4203]	0.435	-1.200979675	3.99E-19	9.37E-18	yes	down	13.49	10.14	11.63	4.57	5.99	6.03	11.75333333	5.53
ENSG00000167487	KLHL26	kelch like family member 26 [Source:HGNC Symbol;Acc:HGNC:25623]	2.506	1.325524122	4.09E-19	9.60E-18	yes	up	4.36	2.94	3.33	6.91	6.16	5.97	3.543333333	6.346666667
ENSG00000179085	DPM3	dolichyl-phosphate mannosyltransferase subunit 3, regulatory [Source:HGNC Symbol;Acc:HGNC:3007]	2.466	1.302372282	4.18E-19	9.79E-18	yes	up	123.18	105.26	97.84	199.9	202.12	202.45	108.76	201.49
ENSG00000107954	NEURL1	neuralized E3 ubiquitin protein ligase 1 [Source:HGNC Symbol;Acc:HGNC:7761]	2.292	1.196299834	4.24E-19	9.92E-18	yes	up	5.05	5.1	5.13	8.61	8.19	7.61	5.093333333	8.136666667
ENSG00000104517	UBR5	ubiquitin protein ligase E3 component n-recognin 5 [Source:HGNC Symbol;Acc:HGNC:16806]	0.461	-1.117589943	4.28E-19	1.00E-17	yes	down	23.87	37.37	34.51	10.95	11.34	13.33	31.91666667	11.87333333
ENSG00000115649	CNPPD1	cyclin Pas1/PHO80 domain containing 1 [Source:HGNC Symbol;Acc:HGNC:25220]	2.067	1.047556976	4.34E-19	1.01E-17	yes	up	19.51	19.65	17.17	29.68	29.01	28.18	18.77666667	28.95666667
ENSG00000146263	MMS22L	MMS22 like, DNA repair protein [Source:HGNC Symbol;Acc:HGNC:21475]	0.398	-1.328257374	4.35E-19	1.01E-17	yes	down	4.38	3.72	4.9	2.02	1.71	1.68	4.333333333	1.803333333
ENSG00000105176	URI1	URI1 prefoldin like chaperone [Source:HGNC Symbol;Acc:HGNC:13236]	0.497	-1.008504047	4.73E-19	1.10E-17	yes	down	44.51	39.71	50.84	12.94	17.24	16.37	45.02	15.51666667
ENSG00000172602	RND1	Rho family GTPase 1 [Source:HGNC Symbol;Acc:HGNC:18314]	10.323	3.367827333	4.73E-19	1.10E-17	yes	up	0.58	0.34	0.46	4.07	3.74	2.38	0.46	3.396666667
ENSG00000144320	LNPK	lunapark, ER junction formation factor [Source:HGNC Symbol;Acc:HGNC:21610]	0.42	-1.251918214	4.84E-19	1.12E-17	yes	down	14.14	13.38	23.39	6.45	4.64	7.04	16.97	6.043333333
ENSG00000144554	FANCD2	FA complementation group D2 [Source:HGNC Symbol;Acc:HGNC:3585]	0.404	-1.307850312	4.98E-19	1.15E-17	yes	down	10.29	14.78	9.41	3.64	2.63	4.59	11.49333333	3.62
ENSG00000169738	DCXR	dicarbonyl and L-xylulose reductase [Source:HGNC Symbol;Acc:HGNC:18985]	2.06	1.042942749	5.06E-19	1.17E-17	yes	up	63.45	66.96	56.94	98.37	96.72	96.39	62.45	97.16
ENSG00000177565	TBL1XR1	TBL1X receptor 1 [Source:HGNC Symbol;Acc:HGNC:29529]	0.464	-1.108358021	5.46E-19	1.26E-17	yes	down	25.57	25.22	30.24	9.79	9.43	13.62	27.01	10.94666667
ENSG00000268643	AC006486.1	novel protein	15.627	3.965986469	5.67E-19	1.30E-17	yes	up	4.75	6.84	0.39	2.76	3.05	1.53	3.993333333	2.446666667
ENSG00000004897	CDC27	cell division cycle 27 [Source:HGNC Symbol;Acc:HGNC:1728]	0.47	-1.09079799	5.71E-19	1.31E-17	yes	down	52.43	52.09	66.2	17.35	20.4	23.1	56.90666667	20.28333333
ENSG00000160325	CACFD1	calcium channel flower domain containing 1 [Source:HGNC Symbol;Acc:HGNC:1365]	2.788	1.479375434	5.74E-19	1.32E-17	yes	up	4.37	4.1	3.81	6.77	7.85	7.73	4.093333333	7.45
ENSG00000105518	TMEM205	transmembrane protein 205 [Source:HGNC Symbol;Acc:HGNC:29631]	2.031	1.021991618	5.79E-19	1.33E-17	yes	up	94.52	102.75	85.27	146.31	145.73	141.26	94.18	144.4333333
ENSG00000139734	DIAPH3	diaphanous related formin 3 [Source:HGNC Symbol;Acc:HGNC:15480]	0.437	-1.19410336	7.06E-19	1.61E-17	yes	down	23.56	26.55	36.36	9.09	9.17	8.65	28.82333333	8.97
ENSG00000108506	INTS2	integrator complex subunit 2 [Source:HGNC Symbol;Acc:HGNC:29241]	0.384	-1.379432825	7.28E-19	1.66E-17	yes	down	6.11	6.26	9.1	2.14	1.97	2.37	7.156666667	2.16
ENSG00000104331	BPNT2	3'(2'), 5'-bisphosphate nucleotidase 2 [Source:HGNC Symbol;Acc:HGNC:26019]	0.475	-1.073305465	7.57E-19	1.72E-17	yes	down	20.56	18.4	26.6	7.48	7.45	9.1	21.85333333	8.01
ENSG00000121892	PDS5A	PDS5 cohesin associated factor A [Source:HGNC Symbol;Acc:HGNC:29088]	0.475	-1.073519628	7.80E-19	1.77E-17	yes	down	35.43	40.19	52.57	13.66	15.98	17.03	42.73	15.55666667
ENSG00000170759	KIF5B	kinesin family member 5B [Source:HGNC Symbol;Acc:HGNC:6324]	0.45	-1.151634081	7.90E-19	1.79E-17	yes	down	56.61	61.51	82.79	18.62	22.01	26.56	66.97	22.39666667
ENSG00000185885	IFITM1	interferon induced transmembrane protein 1 [Source:HGNC Symbol;Acc:HGNC:5412]	2.168	1.116352594	7.92E-19	1.80E-17	yes	up	197.01	190.16	156.28	307.45	285.72	274.84	181.15	289.3366667
ENSG00000104093	DMXL2	Dmx like 2 [Source:HGNC Symbol;Acc:HGNC:2938]	0.408	-1.294238199	8.09E-19	1.83E-17	yes	down	7.87	10.79	12.66	2.27	3.38	4.07	10.44	3.24
ENSG00000099812	MISP	mitotic spindle positioning [Source:HGNC Symbol;Acc:HGNC:27000]	3.644	1.865625796	8.10E-19	1.83E-17	yes	up	1.39	1.96	1.53	4.05	3.86	3.74	1.626666667	3.883333333
ENSG00000146858	ZC3HAV1L	zinc finger CCCH-type containing, antiviral 1 like [Source:HGNC Symbol;Acc:HGNC:22423]	0.468	-1.095157042	8.12E-19	1.83E-17	yes	down	18.18	14.49	18.51	11.35	11.34	15.43	17.06	12.70666667
ENSG00000175866	BAIAP2	BAR/IMD domain containing adaptor protein 2 [Source:HGNC Symbol;Acc:HGNC:947]	2.006	1.004384053	8.62E-19	1.94E-17	yes	up	27.76	30.81	28.12	37.78	42.09	41.77	28.89666667	40.54666667
ENSG00000184076	UQCR10	ubiquinol-cytochrome c reductase, complex III subunit X [Source:HGNC Symbol;Acc:HGNC:30863]	2.127	1.088998271	8.74E-19	1.96E-17	yes	up	148.85	140.07	114.65	212.45	207.16	204.75	134.5233333	208.12
ENSG00000155090	KLF10	Kruppel like factor 10 [Source:HGNC Symbol;Acc:HGNC:11810]	2.26	1.176193186	8.86E-19	1.99E-17	yes	up	22.95	25.51	26.43	46.93	45.12	33.76	24.96333333	41.93666667
ENSG00000064205	CCN5	cellular communication network factor 5 [Source:HGNC Symbol;Acc:HGNC:12770]	2.979	1.574749805	8.87E-19	1.99E-17	yes	up	5.63	5.25	5.02	12.87	12.31	11.3	5.3	12.16
ENSG00000171634	BPTF	bromodomain PHD finger transcription factor [Source:HGNC Symbol;Acc:HGNC:3581]	0.463	-1.111275051	9.17E-19	2.05E-17	yes	down	11.89	16.35	15.04	4.43	5.08	4.33	14.42666667	4.613333333
ENSG00000138246	DNAJC13	DnaJ heat shock protein family (Hsp40) member C13 [Source:HGNC Symbol;Acc:HGNC:30343]	0.452	-1.146262928	9.39E-19	2.09E-17	yes	down	8.91	10.67	12.67	3.3	4.28	3.75	10.75	3.776666667
ENSG00000091039	OSBPL8	oxysterol binding protein like 8 [Source:HGNC Symbol;Acc:HGNC:16396]	0.433	-1.208450009	9.66E-19	2.15E-17	yes	down	25.31	21.43	35.42	8.44	8.57	10.3	27.38666667	9.103333333
ENSG00000148926	ADM	adrenomedullin [Source:HGNC Symbol;Acc:HGNC:259]	2.271	1.183579507	1.00E-18	2.23E-17	yes	up	112.03	114.01	111.64	216.15	206.06	148.39	112.56	190.2
ENSG00000151422	FER	FER tyrosine kinase [Source:HGNC Symbol;Acc:HGNC:3655]	0.381	-1.390815324	1.01E-18	2.24E-17	yes	down	3.2	4	5.03	1.49	1.94	2.82	4.076666667	2.083333333
ENSG00000217930	PAM16	presequence translocase associated motor 16 [Source:HGNC Symbol;Acc:HGNC:29679]	2.136	1.094674471	1.02E-18	2.26E-17	yes	up	73	67.4	74.12	108.23	119.61	113.93	71.50666667	113.9233333
ENSG00000040487	SLC66A1	solute carrier family 66 member 1 [Source:HGNC Symbol;Acc:HGNC:26001]	2.075	1.052765281	1.05E-18	2.32E-17	yes	up	16.41	17.31	13.87	25.34	25.6	25.69	15.86333333	25.54333333
ENSG00000187098	MITF	melanocyte inducing transcription factor [Source:HGNC Symbol;Acc:HGNC:7105]	0.412	-1.278332595	1.12E-18	2.47E-17	yes	down	10.63	10.37	14.33	3.36	4.61	3.41	11.77666667	3.793333333
ENSG00000182809	CRIP2	cysteine rich protein 2 [Source:HGNC Symbol;Acc:HGNC:2361]	2.889	1.530385539	1.20E-18	2.63E-17	yes	up	15.47	15.96	10.32	31.8	27.68	30	13.91666667	29.82666667
ENSG00000005810	MYCBP2	MYC binding protein 2 [Source:HGNC Symbol;Acc:HGNC:23386]	0.401	-1.319996339	1.22E-18	2.67E-17	yes	down	14.78	13.73	19.18	3.53	3.93	4.77	15.89666667	4.076666667
ENSG00000177283	FZD8	frizzled class receptor 8 [Source:HGNC Symbol;Acc:HGNC:4046]	3.23	1.691558406	1.26E-18	2.76E-17	yes	up	1.95	1.31	1.51	3.94	4.19	3.39	1.59	3.84
ENSG00000116830	TTF2	transcription termination factor 2 [Source:HGNC Symbol;Acc:HGNC:12398]	0.448	-1.158363166	1.30E-18	2.85E-17	yes	down	7.66	9.68	12.97	5.23	4.47	5.58	10.10333333	5.093333333
ENSG00000143631	FLG	filaggrin [Source:HGNC Symbol;Acc:HGNC:3748]	0.206	-2.281530319	1.36E-18	2.98E-17	yes	down	2.41	1.25	2	0.2	0.21	0.47	1.886666667	0.293333333
ENSG00000196465	MYL6B	myosin light chain 6B [Source:HGNC Symbol;Acc:HGNC:29823]	2.012	1.00838361	1.43E-18	3.11E-17	yes	up	66.21	67.78	70.28	105.59	96.19	93.64	68.09	98.47333333
ENSG00000167508	MVD	mevalonate diphosphate decarboxylase [Source:HGNC Symbol;Acc:HGNC:7529]	2.112	1.078593267	1.45E-18	3.15E-17	yes	up	22.19	20.92	17.88	29.57	29.98	30.81	20.33	30.12
ENSG00000153714	LURAP1L	leucine rich adaptor protein 1 like [Source:HGNC Symbol;Acc:HGNC:31452]	3.437	1.781343939	1.47E-18	3.19E-17	yes	up	2.32	2.53	3.44	6.75	6.68	4.74	2.763333333	6.056666667
ENSG00000184992	BRI3BP	BRI3 binding protein [Source:HGNC Symbol;Acc:HGNC:14251]	0.362	-1.466465065	1.50E-18	3.25E-17	yes	down	8.76	7.35	10.21	2.63	2.36	3.26	8.773333333	2.75
ENSG00000188015	S100A3	S100 calcium binding protein A3 [Source:HGNC Symbol;Acc:HGNC:10493]	2.777	1.473727618	1.52E-18	3.29E-17	yes	up	19.28	23.48	17.51	41.26	39.89	40.22	20.09	40.45666667
ENSG00000179583	CIITA	class II major histocompatibility complex transactivator [Source:HGNC Symbol;Acc:HGNC:7067]	0.277	-1.853591283	1.52E-18	3.29E-17	yes	down	2.06	1.99	2.28	0.29	0.47	0.7	2.11	0.486666667
ENSG00000140525	FANCI	FA complementation group I [Source:HGNC Symbol;Acc:HGNC:25568]	0.466	-1.100072514	1.59E-18	3.43E-17	yes	down	23.84	26.54	43.39	10.59	11.31	15.8	31.25666667	12.56666667
ENSG00000134352	IL6ST	interleukin 6 signal transducer [Source:HGNC Symbol;Acc:HGNC:6021]	0.491	-1.027418175	1.59E-18	3.43E-17	yes	down	68.24	57.91	78.41	25.09	28.71	30.59	68.18666667	28.13
ENSG00000142910	TINAGL1	tubulointerstitial nephritis antigen like 1 [Source:HGNC Symbol;Acc:HGNC:19168]	2.023	1.016394793	1.64E-18	3.53E-17	yes	up	65.82	58.87	52.71	96.51	87.2	93.16	59.13333333	92.29
ENSG00000151239	TWF1	twinfilin actin binding protein 1 [Source:HGNC Symbol;Acc:HGNC:9620]	0.46	-1.121478459	1.65E-18	3.53E-17	yes	down	56.21	62.59	86.47	21.85	24.82	23.67	68.42333333	23.44666667
ENSG00000152952	PLOD2	procollagen-lysine,2-oxoglutarate 5-dioxygenase 2 [Source:HGNC Symbol;Acc:HGNC:9082]	0.487	-1.037663067	1.66E-18	3.57E-17	yes	down	130.91	149.23	213.51	56.7	60.02	60.52	164.55	59.08
ENSG00000211456	SACM1L	SAC1 like phosphatidylinositide phosphatase [Source:HGNC Symbol;Acc:HGNC:17059]	0.422	-1.244996871	1.82E-18	3.89E-17	yes	down	20.02	20.91	28.62	6.72	7.48	8.09	23.18333333	7.43
ENSG00000171320	ESCO2	establishment of sister chromatid cohesion N-acetyltransferase 2 [Source:HGNC Symbol;Acc:HGNC:27230]	0.347	-1.527333335	1.82E-18	3.90E-17	yes	down	13.35	11.71	15.01	3.19	2.19	3.31	13.35666667	2.896666667
ENSG00000130396	AFDN	afadin, adherens junction formation factor [Source:HGNC Symbol;Acc:HGNC:7137]	0.47	-1.090108848	1.83E-18	3.91E-17	yes	down	28.11	27.82	28.13	8.24	8.69	10.57	28.02	9.166666667
ENSG00000128311	TST	thiosulfate sulfurtransferase [Source:HGNC Symbol;Acc:HGNC:12388]	2.317	1.212120852	1.90E-18	4.04E-17	yes	up	18.49	19.04	15.94	31.28	31.31	30.88	17.82333333	31.15666667
ENSG00000012048	BRCA1	BRCA1 DNA repair associated [Source:HGNC Symbol;Acc:HGNC:1100]	0.416	-1.26401812	1.90E-18	4.05E-17	yes	down	7.97	11.21	10.79	3.92	3.44	6.01	9.99	4.456666667
ENSG00000100100	PIK3IP1	phosphoinositide-3-kinase interacting protein 1 [Source:HGNC Symbol;Acc:HGNC:24942]	4.032	2.011441122	1.97E-18	4.19E-17	yes	up	1.25	1.17	1.17	3.88	3.71	3.3	1.196666667	3.63
ENSG00000068796	KIF2A	kinesin family member 2A [Source:HGNC Symbol;Acc:HGNC:6318]	0.487	-1.037753883	1.98E-18	4.21E-17	yes	down	22.06	19.46	26.58	7.35	7.88	10.15	22.7	8.46
ENSG00000118762	PKD2	polycystin 2, transient receptor potential cation channel [Source:HGNC Symbol;Acc:HGNC:9009]	0.395	-1.34156352	2.03E-18	4.31E-17	yes	down	9.9	8.48	9.4	4.22	4.97	9.21	9.26	6.133333333
ENSG00000288534	AP001931.2	TMX2-CTNND1 readthrough (NMD candidate)	2.233	1.15929339	2.15E-18	4.56E-17	yes	up	8.68	6.59	9.18	14.89	13.66	12.98	8.15	13.84333333
ENSG00000123684	LPGAT1	lysophosphatidylglycerol acyltransferase 1 [Source:HGNC Symbol;Acc:HGNC:28985]	0.439	-1.188772831	2.27E-18	4.79E-17	yes	down	11.37	11.45	16.5	3.88	4.05	5.19	13.10666667	4.373333333
ENSG00000138095	LRPPRC	leucine rich pentatricopeptide repeat containing [Source:HGNC Symbol;Acc:HGNC:15714]	0.493	-1.020669396	2.34E-18	4.93E-17	yes	down	38.75	44.67	55.32	15.99	17.57	17.82	46.24666667	17.12666667
ENSG00000166479	TMX3	thioredoxin related transmembrane protein 3 [Source:HGNC Symbol;Acc:HGNC:24718]	0.39	-1.358294115	2.40E-18	5.04E-17	yes	down	13.7	14.57	21.94	4.27	4.56	5.41	16.73666667	4.746666667
ENSG00000164134	NAA15	N-alpha-acetyltransferase 15, NatA auxiliary subunit [Source:HGNC Symbol;Acc:HGNC:30782]	0.456	-1.134285117	2.43E-18	5.10E-17	yes	down	25.85	32.8	41.83	9.98	10.91	12.08	33.49333333	10.99
ENSG00000168078	PBK	PDZ binding kinase [Source:HGNC Symbol;Acc:HGNC:18282]	0.454	-1.138891759	2.45E-18	5.15E-17	yes	down	49.78	49.78	67.39	16.27	20.45	19.82	55.65	18.84666667
ENSG00000171223	JUNB	JunB proto-oncogene, AP-1 transcription factor subunit [Source:HGNC Symbol;Acc:HGNC:6205]	6.25	2.643786145	2.52E-18	5.28E-17	yes	up	34.28	30.23	21.25	165.36	132.51	102.69	28.58666667	133.52
ENSG00000070950	RAD18	RAD18 E3 ubiquitin protein ligase [Source:HGNC Symbol;Acc:HGNC:18278]	0.487	-1.03808546	2.54E-18	5.31E-17	yes	down	16.41	16.61	22.7	6.76	8.22	7.03	18.57333333	7.336666667
ENSG00000213341	CHUK	component of inhibitor of nuclear factor kappa B kinase complex [Source:HGNC Symbol;Acc:HGNC:1974]	0.466	-1.10116813	2.64E-18	5.52E-17	yes	down	18.6	18.2	25.59	6.22	7.24	8.77	20.79666667	7.41
ENSG00000178202	POGLUT3	protein O-glucosyltransferase 3 [Source:HGNC Symbol;Acc:HGNC:28496]	0.453	-1.140896454	2.64E-18	5.52E-17	yes	down	34.42	34.38	49.73	12.2	13.99	14.41	39.51	13.53333333
ENSG00000243137	PSG4	pregnancy specific beta-1-glycoprotein 4 [Source:HGNC Symbol;Acc:HGNC:9521]	2.459	1.297868481	2.70E-18	5.63E-17	yes	up	13.73	14.44	14.14	28.81	25.45	21.74	14.10333333	25.33333333
ENSG00000196998	WDR45	WD repeat domain 45 [Source:HGNC Symbol;Acc:HGNC:28912]	2.029	1.020491892	3.02E-18	6.28E-17	yes	up	57.22	52.58	42.33	74.39	72.37	72.31	50.71	73.02333333
ENSG00000121680	PEX16	peroxisomal biogenesis factor 16 [Source:HGNC Symbol;Acc:HGNC:8857]	2.418	1.274058357	3.10E-18	6.43E-17	yes	up	17.45	14.62	13.07	27.35	26.6	26.18	15.04666667	26.71
ENSG00000269378	ITGB1P1	integrin subunit beta 1 pseudogene 1 [Source:HGNC Symbol;Acc:HGNC:3781]	0.455	-1.134548805	3.27E-18	6.78E-17	yes	down	103.58	96.87	112.53	36.51	34.96	33.13	104.3266667	34.86666667
ENSG00000144824	PHLDB2	pleckstrin homology like domain family B member 2 [Source:HGNC Symbol;Acc:HGNC:29573]	0.466	-1.102852346	3.35E-18	6.94E-17	yes	down	18.01	17.85	23.67	6.06	6.67	7.38	19.84333333	6.703333333
ENSG00000078674	PCM1	pericentriolar material 1 [Source:HGNC Symbol;Acc:HGNC:8727]	0.439	-1.186162776	3.46E-18	7.15E-17	yes	down	14.34	27.07	25.13	5.49	6.87	6.14	22.18	6.166666667
ENSG00000226328	NUP50-DT	NUP50 divergent transcript [Source:HGNC Symbol;Acc:HGNC:50502]	2.511	1.328170527	3.47E-18	7.16E-17	yes	up	7.27	9.26	8.14	15.58	15.33	15.46	8.223333333	15.45666667
ENSG00000132953	XPO4	exportin 4 [Source:HGNC Symbol;Acc:HGNC:17796]	0.419	-1.255987793	3.53E-18	7.27E-17	yes	down	6.22	6.75	8.93	1.68	2.1	2.45	7.3	2.076666667
ENSG00000121797	CCRL2	C-C motif chemokine receptor like 2 [Source:HGNC Symbol;Acc:HGNC:1612]	2.645	1.40323432	3.79E-18	7.80E-17	yes	up	14.19	13.47	13.56	30.38	29.3	19.95	13.74	26.54333333
ENSG00000013503	POLR3B	RNA polymerase III subunit B [Source:HGNC Symbol;Acc:HGNC:30348]	0.418	-1.257517787	3.94E-18	8.09E-17	yes	down	6.64	6.2	7.79	2.08	2.14	2.22	6.876666667	2.146666667
ENSG00000167716	WDR81	WD repeat domain 81 [Source:HGNC Symbol;Acc:HGNC:26600]	2.345	1.229543301	3.96E-18	8.14E-17	yes	up	3.99	3.43	3.16	5.6	5.97	6.02	3.526666667	5.863333333
ENSG00000165490	DDIAS	DNA damage induced apoptosis suppressor [Source:HGNC Symbol;Acc:HGNC:26351]	0.369	-1.437169804	3.98E-18	8.15E-17	yes	down	9.36	11.41	16.44	3.12	3.4	5.11	12.40333333	3.876666667
ENSG00000101974	ATP11C	ATPase phospholipid transporting 11C [Source:HGNC Symbol;Acc:HGNC:13554]	0.45	-1.15221261	4.05E-18	8.31E-17	yes	down	17.24	23.22	26.68	6.52	7.24	8.61	22.38	7.456666667
ENSG00000147548	NSD3	nuclear receptor binding SET domain protein 3 [Source:HGNC Symbol;Acc:HGNC:12767]	0.477	-1.067506271	4.24E-18	8.66E-17	yes	down	10.12	8.64	13.36	6.07	5.96	4.65	10.70666667	5.56
ENSG00000071794	HLTF	helicase like transcription factor [Source:HGNC Symbol;Acc:HGNC:11099]	0.449	-1.153669505	4.39E-18	8.95E-17	yes	down	17.29	18.18	23.9	5.69	7.05	8.07	19.79	6.936666667
ENSG00000170801	HTRA3	HtrA serine peptidase 3 [Source:HGNC Symbol;Acc:HGNC:30406]	3.542	1.824739206	4.51E-18	9.17E-17	yes	up	1.66	1.79	1.5	3.99	4.38	4.29	1.65	4.22
ENSG00000117305	HMGCL	3-hydroxy-3-methylglutaryl-CoA lyase [Source:HGNC Symbol;Acc:HGNC:5005]	2.01	1.007190419	4.57E-18	9.28E-17	yes	up	17.39	18.47	18.32	27.46	27.35	27.48	18.06	27.43
ENSG00000121940	CLCC1	chloride channel CLIC like 1 [Source:HGNC Symbol;Acc:HGNC:29675]	0.478	-1.065091381	4.77E-18	9.67E-17	yes	down	15.35	15.72	19.34	6.83	5.96	6.19	16.80333333	6.326666667
ENSG00000060339	CCAR1	cell division cycle and apoptosis regulator 1 [Source:HGNC Symbol;Acc:HGNC:24236]	0.449	-1.156298465	4.80E-18	9.72E-17	yes	down	26.15	39.58	34.78	12.84	8.9	9.84	33.50333333	10.52666667
ENSG00000141219	C17orf80	chromosome 17 open reading frame 80 [Source:HGNC Symbol;Acc:HGNC:29601]	0.437	-1.193977694	4.87E-18	9.84E-17	yes	down	9.24	9.72	11.6	3.21	3.56	3.19	10.18666667	3.32
ENSG00000080839	RBL1	RB transcriptional corepressor like 1 [Source:HGNC Symbol;Acc:HGNC:9893]	0.419	-1.25639175	5.26E-18	1.06E-16	yes	down	7.26	9.12	10.79	2.52	2.65	3.27	9.056666667	2.813333333
ENSG00000179041	RRS1	ribosome biogenesis regulator 1 homolog [Source:HGNC Symbol;Acc:HGNC:17083]	0.447	-1.161047429	5.62E-18	1.13E-16	yes	down	32.93	30.03	31.37	9.4	9.41	12.84	31.44333333	10.55
ENSG00000135124	P2RX4	purinergic receptor P2X 4 [Source:HGNC Symbol;Acc:HGNC:8535]	2.28	1.188915825	5.68E-18	1.14E-16	yes	up	9.65	8.76	8.93	15.08	14.93	17.41	9.113333333	15.80666667
ENSG00000135521	LTV1	LTV1 ribosome biogenesis factor [Source:HGNC Symbol;Acc:HGNC:21173]	0.465	-1.10354609	5.78E-18	1.16E-16	yes	down	36.43	47.34	49.86	15.1	15.24	16	44.54333333	15.44666667
ENSG00000285943	AC112128.1	novel protein	0.121	-3.047966692	5.88E-18	1.18E-16	yes	down	0.51	0.67	0.99	0.06	0.12	0.08	0.723333333	0.086666667
ENSG00000115760	BIRC6	baculoviral IAP repeat containing 6 [Source:HGNC Symbol;Acc:HGNC:13516]	0.432	-1.210770673	5.92E-18	1.19E-16	yes	down	10.04	14.57	13.48	4	4.04	4.93	12.69666667	4.323333333
ENSG00000056586	RC3H2	ring finger and CCCH-type domains 2 [Source:HGNC Symbol;Acc:HGNC:21461]	0.418	-1.259274087	5.99E-18	1.20E-16	yes	down	16.33	14.18	20.49	4.61	5.12	7.64	17	5.79
ENSG00000178691	SUZ12	SUZ12 polycomb repressive complex 2 subunit [Source:HGNC Symbol;Acc:HGNC:17101]	0.46	-1.120106768	6.61E-18	1.32E-16	yes	down	22.76	23.16	32.8	8.09	8.94	10.19	26.24	9.073333333
ENSG00000279569	AC020763.4	novel transcript	4.036	2.012767839	6.72E-18	1.34E-16	yes	up	1.36	0.65	1.55	3.83	3.02	3.81	1.186666667	3.553333333
ENSG00000173542	MOB1B	MOB kinase activator 1B [Source:HGNC Symbol;Acc:HGNC:29801]	0.373	-1.42342523	6.95E-18	1.38E-16	yes	down	8.13	9.24	13.83	2.97	3.43	4.42	10.4	3.606666667
ENSG00000227507	LTB	lymphotoxin beta [Source:HGNC Symbol;Acc:HGNC:6711]	6.256	2.645167566	7.16E-18	1.42E-16	yes	up	2.5	2.36	1.34	11.32	11.06	8.09	2.066666667	10.15666667
ENSG00000163558	PRKCI	protein kinase C iota [Source:HGNC Symbol;Acc:HGNC:9404]	0.465	-1.105517335	7.39E-18	1.46E-16	yes	down	23.16	24.57	33.72	8.5	9.02	10.88	27.15	9.466666667
ENSG00000140044	JDP2	Jun dimerization protein 2 [Source:HGNC Symbol;Acc:HGNC:17546]	2.68	1.421992473	7.47E-18	1.48E-16	yes	up	5.09	6.2	6.25	13.14	12.27	10.02	5.846666667	11.81
ENSG00000258947	TUBB3	tubulin beta 3 class III [Source:HGNC Symbol;Acc:HGNC:20772]	2.004	1.002629004	7.80E-18	1.54E-16	yes	up	61.7	62.22	51.55	93.75	88.72	82.81	58.49	88.42666667
ENSG00000111581	NUP107	nucleoporin 107 [Source:HGNC Symbol;Acc:HGNC:29914]	0.472	-1.082949573	7.83E-18	1.54E-16	yes	down	41.53	47.22	53.04	13.22	15.75	15.37	47.26333333	14.78
ENSG00000133858	ZFC3H1	zinc finger C3H1-type containing [Source:HGNC Symbol;Acc:HGNC:28328]	0.447	-1.160947888	7.92E-18	1.56E-16	yes	down	13.44	18.86	17.33	5.34	5.26	6.65	16.54333333	5.75
ENSG00000130332	LSM7	LSM7 homolog, U6 small nuclear RNA and mRNA degradation associated [Source:HGNC Symbol;Acc:HGNC:20470]	2.063	1.045076783	8.18E-18	1.61E-16	yes	up	270.36	263.93	227.19	371.37	390.19	400.07	253.8266667	387.21
ENSG00000103152	MPG	N-methylpurine DNA glycosylase [Source:HGNC Symbol;Acc:HGNC:7211]	2.215	1.147573052	8.92E-18	1.75E-16	yes	up	57.91	48.79	44.11	87.62	85.8	73.5	50.27	82.30666667
ENSG00000139350	NEDD1	NEDD1 gamma-tubulin ring complex targeting factor [Source:HGNC Symbol;Acc:HGNC:7723]	0.448	-1.158168487	8.97E-18	1.75E-16	yes	down	23.18	21.47	32.72	9.53	10.14	10.57	25.79	10.08
ENSG00000205220	PSMB10	proteasome 20S subunit beta 10 [Source:HGNC Symbol;Acc:HGNC:9538]	2.162	1.112110736	9.05E-18	1.77E-16	yes	up	37.09	33.67	29.49	56.3	58.82	51.07	33.41666667	55.39666667
ENSG00000116701	NCF2	neutrophil cytosolic factor 2 [Source:HGNC Symbol;Acc:HGNC:7661]	2.151	1.105318197	9.65E-18	1.88E-16	yes	up	17.9	19.28	21.34	30.16	27.31	28.26	19.50666667	28.57666667
ENSG00000175701	MTLN	mitoregulin [Source:HGNC Symbol;Acc:HGNC:27339]	2.196	1.134619437	1.00E-17	1.95E-16	yes	up	176.96	177.33	153.16	261.66	274.23	281.87	169.15	272.5866667
ENSG00000174951	FUT1	fucosyltransferase 1 (H blood group) [Source:HGNC Symbol;Acc:HGNC:4012]	4.016	2.005699817	1.01E-17	1.97E-16	yes	up	0.78	0.87	0.85	2.6	2.52	2.49	0.833333333	2.536666667
ENSG00000148835	TAF5	TATA-box binding protein associated factor 5 [Source:HGNC Symbol;Acc:HGNC:11539]	0.35	-1.512913436	1.04E-17	2.01E-16	yes	down	5.96	6.9	7.46	1.46	1.8	2.06	6.773333333	1.773333333
ENSG00000153201	RANBP2	RAN binding protein 2 [Source:HGNC Symbol;Acc:HGNC:9848]	0.468	-1.09581165	1.07E-17	2.07E-16	yes	down	10.9	12.72	15.84	4.16	4.53	5.53	13.15333333	4.74
ENSG00000115020	PIKFYVE	phosphoinositide kinase, FYVE-type zinc finger containing [Source:HGNC Symbol;Acc:HGNC:23785]	0.396	-1.335992982	1.12E-17	2.17E-16	yes	down	4.65	4.13	5.79	1.27	1.55	1.97	4.856666667	1.596666667
ENSG00000119927	GPAM	glycerol-3-phosphate acyltransferase, mitochondrial [Source:HGNC Symbol;Acc:HGNC:24865]	0.375	-1.41647181	1.19E-17	2.29E-16	yes	down	3.54	3.72	4.91	1.01	1.16	1.23	4.056666667	1.133333333
ENSG00000166289	PLEKHF1	pleckstrin homology and FYVE domain containing 1 [Source:HGNC Symbol;Acc:HGNC:20764]	3.104	1.634133189	1.23E-17	2.37E-16	yes	up	6.27	6	3.8	13.05	12.21	11.48	5.356666667	12.24666667
ENSG00000063854	HAGH	hydroxyacylglutathione hydrolase [Source:HGNC Symbol;Acc:HGNC:4805]	2.083	1.058634456	1.28E-17	2.45E-16	yes	up	63.21	50.3	49.06	87.06	79.05	79.92	54.19	82.01
ENSG00000151233	GXYLT1	glucoside xylosyltransferase 1 [Source:HGNC Symbol;Acc:HGNC:27482]	0.383	-1.384553146	1.29E-17	2.47E-16	yes	down	7.85	7.81	11.35	2.12	2.67	3.21	9.003333333	2.666666667
ENSG00000176853	FAM91A1	family with sequence similarity 91 member A1 [Source:HGNC Symbol;Acc:HGNC:26306]	0.451	-1.149386321	1.30E-17	2.49E-16	yes	down	32.44	32.29	48.48	11.67	12.17	14.86	37.73666667	12.9
ENSG00000061656	SPAG4	sperm associated antigen 4 [Source:HGNC Symbol;Acc:HGNC:11214]	2.295	1.198492881	1.38E-17	2.63E-16	yes	up	13.93	13.66	14.96	22.29	27.63	26.44	14.18333333	25.45333333
ENSG00000157500	APPL1	adaptor protein, phosphotyrosine interacting with PH domain and leucine zipper 1 [Source:HGNC Symbol;Acc:HGNC:24035]	0.423	-1.242140144	1.45E-17	2.75E-16	yes	down	17.01	16.58	23.88	5.03	6.57	7.16	19.15666667	6.253333333
ENSG00000153339	TRAPPC8	trafficking protein particle complex 8 [Source:HGNC Symbol;Acc:HGNC:29169]	0.462	-1.113279261	1.48E-17	2.80E-16	yes	down	14.75	19.4	18.5	4.22	5.38	6.72	17.55	5.44
ENSG00000095321	CRAT	carnitine O-acetyltransferase [Source:HGNC Symbol;Acc:HGNC:2342]	2.049	1.034818294	1.51E-17	2.86E-16	yes	up	31.54	32.42	26.78	47.52	42.91	45.58	30.24666667	45.33666667
ENSG00000106392	C1GALT1	core 1 synthase, glycoprotein-N-acetylgalactosamine 3-beta-galactosyltransferase 1 [Source:HGNC Symbol;Acc:HGNC:24337]	0.468	-1.095948873	1.55E-17	2.93E-16	yes	down	24.14	23.93	38.79	9.75	12.67	9.55	28.95333333	10.65666667
ENSG00000076067	RBMS2	RNA binding motif single stranded interacting protein 2 [Source:HGNC Symbol;Acc:HGNC:9909]	0.487	-1.038627108	1.58E-17	2.97E-16	yes	down	17.54	14.02	17.4	7.01	10.1	7.4	16.32	8.17
ENSG00000162409	PRKAA2	protein kinase AMP-activated catalytic subunit alpha 2 [Source:HGNC Symbol;Acc:HGNC:9377]	0.346	-1.530800641	1.64E-17	3.10E-16	yes	down	3.18	3.16	4.93	0.88	0.83	1.2	3.756666667	0.97
ENSG00000273018	FAM106A	family with sequence similarity 106 member A [Source:HGNC Symbol;Acc:HGNC:25682]	0.149	-2.746184956	1.69E-17	3.17E-16	yes	down	6.64	9.93	6.35	1.59	1.62	1.64	7.64	1.616666667
ENSG00000165322	ARHGAP12	Rho GTPase activating protein 12 [Source:HGNC Symbol;Acc:HGNC:16348]	0.429	-1.220474297	1.69E-17	3.17E-16	yes	down	9.79	15.07	18.09	4.04	4.31	5.41	14.31666667	4.586666667
ENSG00000106034	CPED1	cadherin like and PC-esterase domain containing 1 [Source:HGNC Symbol;Acc:HGNC:26159]	0.44	-1.183444736	1.70E-17	3.18E-16	yes	down	11.07	10.92	12.52	3.47	4.09	4.17	11.50333333	3.91
ENSG00000120526	NUDCD1	NudC domain containing 1 [Source:HGNC Symbol;Acc:HGNC:24306]	0.5	-1.001218799	1.70E-17	3.18E-16	yes	down	70.78	73.14	97.14	25.12	31.46	32.77	80.35333333	29.78333333
ENSG00000135049	AGTPBP1	ATP/GTP binding protein 1 [Source:HGNC Symbol;Acc:HGNC:17258]	0.479	-1.061227372	1.71E-17	3.20E-16	yes	down	18.89	20.85	27.05	7.88	7.51	8.33	22.26333333	7.906666667
ENSG00000163993	S100P	S100 calcium binding protein P [Source:HGNC Symbol;Acc:HGNC:10504]	6.382	2.674021713	1.73E-17	3.23E-16	yes	up	8.15	4.24	4.78	29.78	24.74	27.58	5.723333333	27.36666667
ENSG00000151632	AKR1C2	aldo-keto reductase family 1 member C2 [Source:HGNC Symbol;Acc:HGNC:385]	2.54	1.345057716	1.75E-17	3.27E-16	yes	up	10.37	8.74	8.85	15.55	15.14	15.47	9.32	15.38666667
ENSG00000165272	AQP3	aquaporin 3 (Gill blood group) [Source:HGNC Symbol;Acc:HGNC:636]	2.805	1.488120639	1.80E-17	3.36E-16	yes	up	4.66	3.46	6.99	9.69	10.09	9.9	5.036666667	9.893333333
ENSG00000029363	BCLAF1	BCL2 associated transcription factor 1 [Source:HGNC Symbol;Acc:HGNC:16863]	0.461	-1.116300988	1.81E-17	3.37E-16	yes	down	32.19	45.23	45.14	13.05	17.07	15.79	40.85333333	15.30333333
ENSG00000095739	BAMBI	BMP and activin membrane bound inhibitor [Source:HGNC Symbol;Acc:HGNC:30251]	3.023	1.595898025	1.81E-17	3.37E-16	yes	up	4.78	4.82	4.69	11.3	12.26	8.66	4.763333333	10.74
ENSG00000178449	COX14	cytochrome c oxidase assembly factor COX14 [Source:HGNC Symbol;Acc:HGNC:28216]	2.291	1.196108916	1.84E-17	3.43E-16	yes	up	85.89	72.49	74.78	132.19	135.41	127.35	77.72	131.65
ENSG00000258782	AL121694.1	novel transcript	0.435	-1.201260917	1.87E-17	3.47E-16	yes	down	14.69	14.83	22.06	6.87	5.79	6	17.19333333	6.22
ENSG00000143493	INTS7	integrator complex subunit 7 [Source:HGNC Symbol;Acc:HGNC:24484]	0.496	-1.010892982	1.94E-17	3.61E-16	yes	down	14.16	17.76	19.52	6.82	6.13	7.32	17.14666667	6.756666667
ENSG00000214367	HAUS3	HAUS augmin like complex subunit 3 [Source:HGNC Symbol;Acc:HGNC:28719]	0.429	-1.222066224	2.02E-17	3.74E-16	yes	down	8.19	8.33	10.2	2.4	2.69	3.3	8.906666667	2.796666667
ENSG00000128059	PPAT	phosphoribosyl pyrophosphate amidotransferase [Source:HGNC Symbol;Acc:HGNC:9238]	0.48	-1.05937652	2.05E-17	3.79E-16	yes	down	20.45	21.05	25.6	8.31	8.32	9.69	22.36666667	8.773333333
ENSG00000138688	KIAA1109	KIAA1109 [Source:HGNC Symbol;Acc:HGNC:26953]	0.484	-1.045980184	2.06E-17	3.81E-16	yes	down	12.84	16.01	17.48	4.6	4.79	5.65	15.44333333	5.013333333
ENSG00000176531	PHLDB3	pleckstrin homology like domain family B member 3 [Source:HGNC Symbol;Acc:HGNC:30499]	2.575	1.364373896	2.25E-17	4.15E-16	yes	up	8.49	5.77	4.84	11.94	12.29	12.05	6.366666667	12.09333333
ENSG00000184897	H1-10	H1.10 linker histone [Source:HGNC Symbol;Acc:HGNC:4722]	2.228	1.155720891	2.29E-17	4.21E-16	yes	up	51.65	44.4	35.41	75.73	73.86	69.68	43.82	73.09
ENSG00000182700	IGIP	IgA inducing protein [Source:HGNC Symbol;Acc:HGNC:33847]	0.186	-2.426501697	2.36E-17	4.33E-16	yes	down	2.11	3.56	3.31	0.43	0.33	0.48	2.993333333	0.413333333
ENSG00000074695	LMAN1	lectin, mannose binding 1 [Source:HGNC Symbol;Acc:HGNC:6631]	0.476	-1.072473763	2.38E-17	4.37E-16	yes	down	57.99	62.27	89.74	22.81	26.11	25.04	70	24.65333333
ENSG00000067900	ROCK1	Rho associated coiled-coil containing protein kinase 1 [Source:HGNC Symbol;Acc:HGNC:10251]	0.45	-1.150959387	2.43E-17	4.46E-16	yes	down	17.78	23.04	28.31	6.51	7.58	9.01	23.04333333	7.7
ENSG00000213654	GPSM3	G protein signaling modulator 3 [Source:HGNC Symbol;Acc:HGNC:13945]	2.097	1.068475111	2.49E-17	4.55E-16	yes	up	20.72	21.17	20.01	34.43	30.94	31.75	20.63333333	32.37333333
ENSG00000152818	UTRN	utrophin [Source:HGNC Symbol;Acc:HGNC:12635]	0.441	-1.180604687	2.54E-17	4.64E-16	yes	down	14.35	13.7	19.96	3.39	6.34	5.94	16.00333333	5.223333333
ENSG00000177463	NR2C2	nuclear receptor subfamily 2 group C member 2 [Source:HGNC Symbol;Acc:HGNC:7972]	0.476	-1.070334752	2.59E-17	4.73E-16	yes	down	11.85	11.13	14.75	4.83	4.98	5.8	12.57666667	5.203333333
ENSG00000051825	MPHOSPH9	M-phase phosphoprotein 9 [Source:HGNC Symbol;Acc:HGNC:7215]	0.432	-1.212029855	2.60E-17	4.73E-16	yes	down	16.2	20.47	21.03	7.61	8.2	8.52	19.23333333	8.11
ENSG00000074603	DPP8	dipeptidyl peptidase 8 [Source:HGNC Symbol;Acc:HGNC:16490]	0.448	-1.159875825	2.76E-17	5.01E-16	yes	down	9.01	8.75	10.4	6.08	7.26	8.66	9.386666667	7.333333333
ENSG00000113369	ARRDC3	arrestin domain containing 3 [Source:HGNC Symbol;Acc:HGNC:29263]	2.045	1.032023574	2.78E-17	5.04E-16	yes	up	13.72	14.47	17.97	23.72	25.35	21.15	15.38666667	23.40666667
ENSG00000205236	AC105052.1	novel protein, UPK3BL-RASA4 readthrough	2.262	1.17738562	2.87E-17	5.20E-16	yes	up	6.58	5.86	6.29	10.66	8.49	10.54	6.243333333	9.896666667
ENSG00000086200	IPO11	importin 11 [Source:HGNC Symbol;Acc:HGNC:20628]	0.454	-1.138182703	3.05E-17	5.51E-16	yes	down	22.14	21.13	25.94	7.05	7.5	9.93	23.07	8.16
ENSG00000058056	USP13	ubiquitin specific peptidase 13 [Source:HGNC Symbol;Acc:HGNC:12611]	0.486	-1.040385305	3.12E-17	5.62E-16	yes	down	15.67	12.31	21.41	5.68	6.18	9.72	16.46333333	7.193333333
ENSG00000139428	MMAB	metabolism of cobalamin associated B [Source:HGNC Symbol;Acc:HGNC:19331]	2.073	1.051413765	3.14E-17	5.64E-16	yes	up	23.14	24.17	20.87	36.51	35.87	36.49	22.72666667	36.29
ENSG00000080345	RIF1	replication timing regulatory factor 1 [Source:HGNC Symbol;Acc:HGNC:23207]	0.428	-1.225912367	3.26E-17	5.83E-16	yes	down	7.71	9.14	12.21	3.11	2.77	3.31	9.686666667	3.063333333
ENSG00000166181	API5	apoptosis inhibitor 5 [Source:HGNC Symbol;Acc:HGNC:594]	0.488	-1.036113546	3.41E-17	6.08E-16	yes	down	47.73	50.41	69.38	20.39	21.8	23.9	55.84	22.03
ENSG00000134987	WDR36	WD repeat domain 36 [Source:HGNC Symbol;Acc:HGNC:30696]	0.454	-1.14012893	3.69E-17	6.56E-16	yes	down	16.52	14.67	22.61	5.83	6.2	6.59	17.93333333	6.206666667
ENSG00000156453	PCDH1	protocadherin 1 [Source:HGNC Symbol;Acc:HGNC:8655]	4.861	2.28112826	3.99E-17	7.09E-16	yes	up	0.73	0.66	0.45	1.82	2.64	1.8	0.613333333	2.086666667
ENSG00000119787	ATL2	atlastin GTPase 2 [Source:HGNC Symbol;Acc:HGNC:24047]	0.462	-1.114564215	4.11E-17	7.30E-16	yes	down	27.63	26.2	39.34	11.68	12.21	16.76	31.05666667	13.55
ENSG00000118007	STAG1	stromal antigen 1 [Source:HGNC Symbol;Acc:HGNC:11354]	0.482	-1.053990958	4.16E-17	7.37E-16	yes	down	7.19	7.72	8.49	3.16	2.85	3.61	7.8	3.206666667
ENSG00000205213	LGR4	leucine rich repeat containing G protein-coupled receptor 4 [Source:HGNC Symbol;Acc:HGNC:13299]	0.459	-1.12299106	4.19E-17	7.43E-16	yes	down	19.46	17.23	27.39	6.99	7.59	7.16	21.36	7.246666667
ENSG00000148082	SHC3	SHC adaptor protein 3 [Source:HGNC Symbol;Acc:HGNC:18181]	0.443	-1.175717969	4.40E-17	7.78E-16	yes	down	5.77	5	6.81	3	2.65	2.58	5.86	2.743333333
ENSG00000100523	DDHD1	DDHD domain containing 1 [Source:HGNC Symbol;Acc:HGNC:19714]	0.467	-1.097333926	4.54E-17	8.02E-16	yes	down	8.13	9.97	10.59	3.43	4.5	3.93	9.563333333	3.953333333
ENSG00000116586	LAMTOR2	late endosomal/lysosomal adaptor, MAPK and MTOR activator 2 [Source:HGNC Symbol;Acc:HGNC:29796]	2.072	1.051079181	4.54E-17	8.02E-16	yes	up	82.73	80.09	74.57	129.71	120.27	116.35	79.13	122.11
ENSG00000121060	TRIM25	tripartite motif containing 25 [Source:HGNC Symbol;Acc:HGNC:12932]	0.444	-1.171908782	4.59E-17	8.08E-16	yes	down	43.74	38.77	45.28	16.15	16.37	20.8	42.59666667	17.77333333
ENSG00000283445	AL136985.3	novel transcript	0.426	-1.230229488	4.60E-17	8.09E-16	yes	down	4.83	6.02	7.13	2.16	2.14	3.15	5.993333333	2.483333333
ENSG00000092140	G2E3	G2/M-phase specific E3 ubiquitin protein ligase [Source:HGNC Symbol;Acc:HGNC:20338]	0.392	-1.34995731	4.68E-17	8.21E-16	yes	down	10.04	9.77	15.27	2.7	3.61	4.07	11.69333333	3.46
ENSG00000188483	IER5L	immediate early response 5 like [Source:HGNC Symbol;Acc:HGNC:23679]	3.79	1.922326158	4.93E-17	8.65E-16	yes	up	2.5	2.55	2.21	8.48	7.6	4.37	2.42	6.816666667
ENSG00000286192	AC069288.1	Novel protein	2.039	1.027738029	5.13E-17	8.97E-16	yes	up	28.3	33.41	28.72	45.18	49.19	45.54	30.14333333	46.63666667
ENSG00000010438	PRSS3	serine protease 3 [Source:HGNC Symbol;Acc:HGNC:9486]	2.428	1.279584569	5.15E-17	9.00E-16	yes	up	20.68	23.97	20.6	38.99	38.01	40.45	21.75	39.15
ENSG00000205060	SLC35B4	solute carrier family 35 member B4 [Source:HGNC Symbol;Acc:HGNC:20584]	0.453	-1.142009841	5.20E-17	9.09E-16	yes	down	10.48	10.83	14.15	3.82	3.89	5.43	11.82	4.38
ENSG00000197016	ZNF470	zinc finger protein 470 [Source:HGNC Symbol;Acc:HGNC:22220]	0.305	-1.711037202	5.88E-17	1.02E-15	yes	down	3.04	5.82	4.74	0.95	0.94	1.39	4.533333333	1.093333333
ENSG00000143702	CEP170	centrosomal protein 170 [Source:HGNC Symbol;Acc:HGNC:28920]	0.478	-1.064799939	5.94E-17	1.03E-15	yes	down	41.86	51.68	66.76	18.27	20.31	22.89	53.43333333	20.49
ENSG00000031691	CENPQ	centromere protein Q [Source:HGNC Symbol;Acc:HGNC:21347]	0.422	-1.243118252	5.98E-17	1.04E-15	yes	down	16.99	20.14	23.57	5.79	6.26	7.08	20.23333333	6.376666667
ENSG00000105810	CDK6	cyclin dependent kinase 6 [Source:HGNC Symbol;Acc:HGNC:1777]	0.415	-1.270548297	6.04E-17	1.05E-15	yes	down	10.64	9.77	15.82	3.55	3.3	4.63	12.07666667	3.826666667
ENSG00000213689	TREX1	three prime repair exonuclease 1 [Source:HGNC Symbol;Acc:HGNC:12269]	2.445	1.289633301	6.23E-17	1.08E-15	yes	up	14.13	14.48	12.82	26.46	25.5	24.07	13.81	25.34333333
ENSG00000147804	SLC39A4	solute carrier family 39 member 4 [Source:HGNC Symbol;Acc:HGNC:17129]	2.124	1.086642632	6.53E-17	1.13E-15	yes	up	106.77	105.95	82.95	149.53	160.35	148.42	98.55666667	152.7666667
ENSG00000172667	ZMAT3	zinc finger matrin-type 3 [Source:HGNC Symbol;Acc:HGNC:29983]	0.401	-1.31905209	6.76E-17	1.17E-15	yes	down	3.74	3.1	4.4	1.13	1.37	1.42	3.746666667	1.306666667
ENSG00000261455	LINC01003	long intergenic non-protein coding RNA 1003 [Source:HGNC Symbol;Acc:HGNC:48957]	3.573	1.837180719	6.81E-17	1.17E-15	yes	up	3.1	2.1	2.32	7.69	6.39	6.08	2.506666667	6.72
ENSG00000118596	SLC16A7	solute carrier family 16 member 7 [Source:HGNC Symbol;Acc:HGNC:10928]	0.344	-1.537702612	7.05E-17	1.21E-15	yes	down	1.99	1.97	2.89	0.66	0.62	0.6	2.283333333	0.626666667
ENSG00000139324	TMTC3	transmembrane O-mannosyltransferase targeting cadherins 3 [Source:HGNC Symbol;Acc:HGNC:26899]	0.436	-1.19646374	7.25E-17	1.25E-15	yes	down	8.19	7.97	12.4	2.68	3.23	3.33	9.52	3.08
ENSG00000132821	VSTM2L	V-set and transmembrane domain containing 2 like [Source:HGNC Symbol;Acc:HGNC:16096]	2.159	1.110057397	7.29E-17	1.25E-15	yes	up	27.17	20.28	17.01	36.69	33.42	34.11	21.48666667	34.74
ENSG00000257727	CNPY2	canopy FGF signaling regulator 2 [Source:HGNC Symbol;Acc:HGNC:13529]	2.097	1.067994554	7.69E-17	1.32E-15	yes	up	56.58	44.68	40.01	78.81	81.59	76.9	47.09	79.1
ENSG00000176406	RIMS2	regulating synaptic membrane exocytosis 2 [Source:HGNC Symbol;Acc:HGNC:17283]	0.136	-2.878147169	7.70E-17	1.32E-15	yes	down	1.55	1.71	2.08	0.12	0.36	0.2	1.78	0.226666667
ENSG00000109846	CRYAB	crystallin alpha B [Source:HGNC Symbol;Acc:HGNC:2389]	43.979	5.458741577	8.24E-17	1.40E-15	yes	up	0.08	0.56	0	6.16	7.97	4.76	0.213333333	6.296666667
ENSG00000134318	ROCK2	Rho associated coiled-coil containing protein kinase 2 [Source:HGNC Symbol;Acc:HGNC:10252]	0.444	-1.171523679	8.39E-17	1.43E-15	yes	down	11.41	11.64	16.25	3.5	4.41	5.23	13.1	4.38
ENSG00000104946	TBC1D17	TBC1 domain family member 17 [Source:HGNC Symbol;Acc:HGNC:25699]	2.072	1.051225935	8.40E-17	1.43E-15	yes	up	18.53	19.1	16.51	28.96	28.64	26.21	18.04666667	27.93666667
ENSG00000124882	EREG	epiregulin [Source:HGNC Symbol;Acc:HGNC:3443]	0.395	-1.340795124	9.59E-17	1.62E-15	yes	down	10.12	9.89	15.63	3.3	3.08	4	11.88	3.46
ENSG00000133657	ATP13A3	ATPase 13A3 [Source:HGNC Symbol;Acc:HGNC:24113]	0.45	-1.152886281	1.00E-16	1.70E-15	yes	down	64.34	60.98	90.98	22.12	23.04	30.53	72.1	25.23
ENSG00000138750	NUP54	nucleoporin 54 [Source:HGNC Symbol;Acc:HGNC:17359]	0.487	-1.038585068	1.03E-16	1.73E-15	yes	down	32.97	43.23	50.19	14.66	16.21	14.8	42.13	15.22333333
ENSG00000092148	HECTD1	HECT domain E3 ubiquitin protein ligase 1 [Source:HGNC Symbol;Acc:HGNC:20157]	0.487	-1.038232158	1.04E-16	1.75E-15	yes	down	47.91	59.13	51.6	17.41	19.24	26.21	52.88	20.95333333
ENSG00000100697	DICER1	dicer 1, ribonuclease III [Source:HGNC Symbol;Acc:HGNC:17098]	0.418	-1.260141852	1.09E-16	1.83E-15	yes	down	13.65	13.15	19.79	4.06	3.88	6.47	15.53	4.803333333
ENSG00000264343	NOTCH2NLA	notch 2 N-terminal like A [Source:HGNC Symbol;Acc:HGNC:31862]	2.303	1.203801345	1.15E-16	1.93E-15	yes	up	14.33	15.51	10.93	22.73	23.62	24.52	13.59	23.62333333
ENSG00000159335	PTMS	parathymosin [Source:HGNC Symbol;Acc:HGNC:9629]	2.15	1.104620353	1.22E-16	2.04E-15	yes	up	69.24	69.62	52.2	104.45	106.39	105.91	63.68666667	105.5833333
ENSG00000081377	CDC14B	cell division cycle 14B [Source:HGNC Symbol;Acc:HGNC:1719]	0.482	-1.052424901	1.23E-16	2.06E-15	yes	down	13.45	12.93	17.71	4.93	5.38	5.79	14.69666667	5.366666667
ENSG00000145725	PPIP5K2	diphosphoinositol pentakisphosphate kinase 2 [Source:HGNC Symbol;Acc:HGNC:29035]	0.428	-1.225479361	1.23E-16	2.06E-15	yes	down	14.43	18.36	22.34	5.53	6.54	6.86	18.37666667	6.31
ENSG00000136244	IL6	interleukin 6 [Source:HGNC Symbol;Acc:HGNC:6018]	0.44	-1.183609741	1.26E-16	2.10E-15	yes	down	149.1	158	158.92	60.01	51.65	37.45	155.34	49.70333333
ENSG00000267855	NDUFA7	NADH:ubiquinone oxidoreductase subunit A7 [Source:HGNC Symbol;Acc:HGNC:7691]	2.107	1.074888643	1.29E-16	2.15E-15	yes	up	87.43	68.98	71.62	122.65	112.46	120.99	76.01	118.7
ENSG00000125398	SOX9	SRY-box transcription factor 9 [Source:HGNC Symbol;Acc:HGNC:11204]	0.484	-1.046445464	1.33E-16	2.22E-15	yes	down	13.6	11.61	13.51	4.88	4.01	5.14	12.90666667	4.676666667
ENSG00000177570	SAMD12	sterile alpha motif domain containing 12 [Source:HGNC Symbol;Acc:HGNC:31750]	0.466	-1.100092385	1.34E-16	2.22E-15	yes	down	12.3	12.55	14.73	6.5	6.35	6.6	13.19333333	6.483333333
ENSG00000111880	RNGTT	RNA guanylyltransferase and 5'-phosphatase [Source:HGNC Symbol;Acc:HGNC:10073]	0.469	-1.092208774	1.37E-16	2.27E-15	yes	down	8.02	7.8	9.81	2.9	2.98	3.15	8.543333333	3.01
ENSG00000174013	FBXO45	F-box protein 45 [Source:HGNC Symbol;Acc:HGNC:29148]	0.482	-1.053453978	1.38E-16	2.28E-15	yes	down	16.61	16.07	21.61	5.67	5.66	7.73	18.09666667	6.353333333
ENSG00000112739	PRPF4B	pre-mRNA processing factor 4B [Source:HGNC Symbol;Acc:HGNC:17346]	0.456	-1.133825985	1.42E-16	2.34E-15	yes	down	22.39	30.36	31.54	9.68	9.09	9.77	28.09666667	9.513333333
ENSG00000064313	TAF2	TATA-box binding protein associated factor 2 [Source:HGNC Symbol;Acc:HGNC:11536]	0.499	-1.00294179	1.43E-16	2.37E-15	yes	down	16.42	18.67	19.14	7.94	7.49	7.89	18.07666667	7.773333333
ENSG00000112541	PDE10A	phosphodiesterase 10A [Source:HGNC Symbol;Acc:HGNC:8772]	0.493	-1.021748873	1.45E-16	2.39E-15	yes	down	7.07	7.31	9.56	2.86	3.38	3.3	7.98	3.18
ENSG00000154079	SDHAF4	succinate dehydrogenase complex assembly factor 4 [Source:HGNC Symbol;Acc:HGNC:20957]	2.334	1.223066339	1.48E-16	2.43E-15	yes	up	23.86	20.57	20.31	37.48	34.72	33.2	21.58	35.13333333
ENSG00000278709	NKILA	NF-kappaB interacting lncRNA [Source:HGNC Symbol;Acc:HGNC:51599]	6.3	2.655290572	1.53E-16	2.51E-15	yes	up	0.38	0.62	0.32	2.02	1.92	2.35	0.44	2.096666667
ENSG00000185621	LMLN	leishmanolysin like peptidase [Source:HGNC Symbol;Acc:HGNC:15991]	0.438	-1.191847505	1.54E-16	2.53E-15	yes	down	5.8	5.75	7.79	1.93	1.88	1.96	6.446666667	1.923333333
ENSG00000105755	ETHE1	ETHE1 persulfide dioxygenase [Source:HGNC Symbol;Acc:HGNC:23287]	2.212	1.145191337	1.55E-16	2.55E-15	yes	up	44.38	41.85	34.78	70.74	72.14	66.21	40.33666667	69.69666667
ENSG00000151461	UPF2	UPF2 regulator of nonsense mediated mRNA decay [Source:HGNC Symbol;Acc:HGNC:17854]	0.451	-1.147515354	1.63E-16	2.66E-15	yes	down	8.94	11.39	12.51	3.34	3.58	4.18	10.94666667	3.7
ENSG00000148634	HERC4	HECT and RLD domain containing E3 ubiquitin protein ligase 4 [Source:HGNC Symbol;Acc:HGNC:24521]	0.487	-1.037488599	1.64E-16	2.67E-15	yes	down	46.27	54.97	68.36	19.65	22.35	24.02	56.53333333	22.00666667
ENSG00000176978	DPP7	dipeptidyl peptidase 7 [Source:HGNC Symbol;Acc:HGNC:14892]	2.003	1.00241653	1.64E-16	2.67E-15	yes	up	101.66	100.52	77.87	144.78	128.39	133.65	93.35	135.6066667
ENSG00000178904	DPY19L3	dpy-19 like C-mannosyltransferase 3 [Source:HGNC Symbol;Acc:HGNC:27120]	0.472	-1.081911255	1.65E-16	2.69E-15	yes	down	8.19	8.73	11.94	2.94	4.17	4.98	9.62	4.03
ENSG00000144655	CSRNP1	cysteine and serine rich nuclear protein 1 [Source:HGNC Symbol;Acc:HGNC:14300]	2.091	1.064066282	1.68E-16	2.73E-15	yes	up	6.49	7.61	6.74	10.28	10.54	11.85	6.946666667	10.89
ENSG00000166068	SPRED1	sprouty related EVH1 domain containing 1 [Source:HGNC Symbol;Acc:HGNC:20249]	0.394	-1.342455194	1.69E-16	2.75E-15	yes	down	12.69	12.33	17.73	3.22	3.98	5.85	14.25	4.35
ENSG00000237975	FLG-AS1	FLG antisense RNA 1 [Source:HGNC Symbol;Acc:HGNC:27913]	0.188	-2.41106663	1.72E-16	2.79E-15	yes	down	2.84	3.14	3.5	0.33	0.38	0.85	3.16	0.52
ENSG00000120137	PANK3	pantothenate kinase 3 [Source:HGNC Symbol;Acc:HGNC:19365]	0.431	-1.213950582	1.73E-16	2.80E-15	yes	down	14.5	13.66	21.28	4.57	4.87	6.54	16.48	5.326666667
ENSG00000155903	RASA2	RAS p21 protein activator 2 [Source:HGNC Symbol;Acc:HGNC:9872]	0.393	-1.348490437	1.77E-16	2.87E-15	yes	down	6.34	7.59	10.56	2.52	2.39	2.72	8.163333333	2.543333333
ENSG00000198937	CCDC167	coiled-coil domain containing 167 [Source:HGNC Symbol;Acc:HGNC:21239]	2.133	1.093138436	1.81E-16	2.92E-15	yes	up	76.27	63.47	63.74	105.15	106.96	108.65	67.82666667	106.92
ENSG00000197275	RAD54B	RAD54 homolog B [Source:HGNC Symbol;Acc:HGNC:17228]	0.406	-1.301464553	1.82E-16	2.93E-15	yes	down	10.99	10.29	14.68	3.71	3.1	3.98	11.98666667	3.596666667
ENSG00000136021	SCYL2	SCY1 like pseudokinase 2 [Source:HGNC Symbol;Acc:HGNC:19286]	0.475	-1.074236655	1.84E-16	2.96E-15	yes	down	11.48	12.66	17.59	4.59	4.9	5.84	13.91	5.11
ENSG00000166278	C2	complement C2 [Source:HGNC Symbol;Acc:HGNC:1248]	2.056	1.039698076	1.92E-16	3.08E-15	yes	up	14.8	10.94	12.83	21.31	18.37	22.46	12.85666667	20.71333333
ENSG00000091436	MAP3K20	mitogen-activated protein kinase kinase kinase 20 [Source:HGNC Symbol;Acc:HGNC:17797]	0.476	-1.071635733	1.93E-16	3.09E-15	yes	down	28.7	24.44	37.05	10.56	10.79	11.14	30.06333333	10.83
ENSG00000260231	KDM7A-DT	KDM7A divergent transcript [Source:HGNC Symbol;Acc:HGNC:48959]	6.608	2.724182512	1.95E-16	3.12E-15	yes	up	0.39	0.49	0.32	1.99	2.09	1.92	0.4	2
ENSG00000156017	CARNMT1	carnosine N-methyltransferase 1 [Source:HGNC Symbol;Acc:HGNC:23435]	0.391	-1.352982478	2.02E-16	3.22E-15	yes	down	9.82	7.44	12.71	2.43	2.59	4.43	9.99	3.15
ENSG00000114904	NEK4	NIMA related kinase 4 [Source:HGNC Symbol;Acc:HGNC:11399]	0.486	-1.040065949	2.06E-16	3.30E-15	yes	down	12.73	12.56	14.75	4.08	3.9	5.13	13.34666667	4.37
ENSG00000118965	WDR35	WD repeat domain 35 [Source:HGNC Symbol;Acc:HGNC:29250]	0.484	-1.047367556	2.13E-16	3.40E-15	yes	down	6.92	7.19	8.75	2.51	2.82	2.84	7.62	2.723333333
ENSG00000163848	ZNF148	zinc finger protein 148 [Source:HGNC Symbol;Acc:HGNC:12933]	0.416	-1.266998782	2.15E-16	3.42E-15	yes	down	6.5	6.01	9.18	2.01	2.53	2.41	7.23	2.316666667
ENSG00000115464	USP34	ubiquitin specific peptidase 34 [Source:HGNC Symbol;Acc:HGNC:20066]	0.464	-1.10687345	2.15E-16	3.42E-15	yes	down	19.73	29.79	23.96	6.65	7.86	11.82	24.49333333	8.776666667
ENSG00000113356	POLR3G	RNA polymerase III subunit G [Source:HGNC Symbol;Acc:HGNC:30075]	0.477	-1.068243977	2.18E-16	3.46E-15	yes	down	32.21	31.32	39.76	15.8	16.84	16.74	34.43	16.46
ENSG00000197355	UAP1L1	UDP-N-acetylglucosamine pyrophosphorylase 1 like 1 [Source:HGNC Symbol;Acc:HGNC:28082]	2.17	1.117868468	2.26E-16	3.58E-15	yes	up	9.13	8.7	7.19	14.25	13.42	12.62	8.34	13.43
ENSG00000111300	NAA25	N-alpha-acetyltransferase 25, NatB auxiliary subunit [Source:HGNC Symbol;Acc:HGNC:25783]	0.479	-1.062883197	2.27E-16	3.60E-15	yes	down	17.38	16.61	24.18	6.25	6.97	7.62	19.39	6.946666667
ENSG00000083520	DIS3	DIS3 homolog, exosome endoribonuclease and 3'-5' exoribonuclease [Source:HGNC Symbol;Acc:HGNC:20604]	0.487	-1.038737636	2.33E-16	3.68E-15	yes	down	15.04	16.39	20.55	5.64	6.22	6.09	17.32666667	5.983333333
ENSG00000267673	FDX2	ferredoxin 2 [Source:HGNC Symbol;Acc:HGNC:30546]	2.05	1.035331689	2.35E-16	3.71E-15	yes	up	41.02	37.58	36.02	57.57	61.28	56.9	38.20666667	58.58333333
ENSG00000112249	ASCC3	activating signal cointegrator 1 complex subunit 3 [Source:HGNC Symbol;Acc:HGNC:18697]	0.436	-1.196700802	2.36E-16	3.72E-15	yes	down	9.1	11.71	12.36	3.39	4.01	4.21	11.05666667	3.87
ENSG00000173846	PLK3	polo like kinase 3 [Source:HGNC Symbol;Acc:HGNC:2154]	2.397	1.26110214	2.37E-16	3.74E-15	yes	up	8.15	9.98	7.74	17.18	15.96	13.27	8.623333333	15.47
ENSG00000153147	SMARCA5	SWI/SNF related, matrix associated, actin dependent regulator of chromatin, subfamily a, member 5 [Source:HGNC Symbol;Acc:HGNC:11101]	0.487	-1.038974194	2.48E-16	3.91E-15	yes	down	15.1	18.23	24.11	6.05	6.73	7.47	19.14666667	6.75
ENSG00000163625	WDFY3	WD repeat and FYVE domain containing 3 [Source:HGNC Symbol;Acc:HGNC:20751]	0.439	-1.18628663	2.49E-16	3.92E-15	yes	down	11.98	13.39	13.26	3.42	2.56	4.59	12.87666667	3.523333333
ENSG00000130935	NOL11	nucleolar protein 11 [Source:HGNC Symbol;Acc:HGNC:24557]	0.479	-1.060862279	2.62E-16	4.10E-15	yes	down	34.93	48.19	52.16	13.75	16.87	15.5	45.09333333	15.37333333
ENSG00000162636	FAM102B	family with sequence similarity 102 member B [Source:HGNC Symbol;Acc:HGNC:27637]	0.427	-1.226970465	2.70E-16	4.22E-15	yes	down	13.2	11.09	18.78	4.1	4.53	5.04	14.35666667	4.556666667
ENSG00000198087	CD2AP	CD2 associated protein [Source:HGNC Symbol;Acc:HGNC:14258]	0.464	-1.106930396	2.84E-16	4.43E-15	yes	down	28.84	30.83	45.52	11.46	11.73	13.32	35.06333333	12.17
ENSG00000119285	HEATR1	HEAT repeat containing 1 [Source:HGNC Symbol;Acc:HGNC:25517]	0.472	-1.081681388	2.95E-16	4.61E-15	yes	down	10	9.65	13.82	3.68	3.94	4.4	11.15666667	4.006666667
ENSG00000148700	ADD3	adducin 3 [Source:HGNC Symbol;Acc:HGNC:245]	0.459	-1.124079363	2.98E-16	4.64E-15	yes	down	16.01	19.32	24.76	6.53	8.18	5.91	20.03	6.873333333
ENSG00000174173	TRMT10C	tRNA methyltransferase 10C, mitochondrial RNase P subunit [Source:HGNC Symbol;Acc:HGNC:26022]	0.468	-1.096813375	3.03E-16	4.72E-15	yes	down	26.04	27.34	34.67	9.72	9.33	11.63	29.35	10.22666667
ENSG00000145147	SLIT2	slit guidance ligand 2 [Source:HGNC Symbol;Acc:HGNC:11086]	0.493	-1.021403316	3.07E-16	4.77E-15	yes	down	7.16	5.82	7.48	2.5	2.48	2.97	6.82	2.65
ENSG00000115840	SLC25A12	solute carrier family 25 member 12 [Source:HGNC Symbol;Acc:HGNC:10982]	0.457	-1.128431956	3.10E-16	4.81E-15	yes	down	8.52	9.78	10.3	2.99	3.16	3.1	9.533333333	3.083333333
ENSG00000257949	TEN1	TEN1 subunit of CST complex [Source:HGNC Symbol;Acc:HGNC:37242]	2.391	1.257512812	3.15E-16	4.88E-15	yes	up	19.8	23.03	17.64	38.83	34.88	34.03	20.15666667	35.91333333
ENSG00000115825	PRKD3	protein kinase D3 [Source:HGNC Symbol;Acc:HGNC:9408]	0.477	-1.068097154	3.16E-16	4.90E-15	yes	down	13.97	14.21	19.72	5.14	6.33	6.24	15.96666667	5.903333333
ENSG00000087884	AAMDC	adipogenesis associated Mth938 domain containing [Source:HGNC Symbol;Acc:HGNC:30205]	2.047	1.033556986	3.28E-16	5.06E-15	yes	up	59.95	60.84	65.74	96.47	90.09	92.76	62.17666667	93.10666667
ENSG00000153207	AHCTF1	AT-hook containing transcription factor 1 [Source:HGNC Symbol;Acc:HGNC:24618]	0.462	-1.113979879	3.30E-16	5.09E-15	yes	down	17	19.4	23.79	5.69	7.78	9.71	20.06333333	7.726666667
ENSG00000100796	PPP4R3A	protein phosphatase 4 regulatory subunit 3A [Source:HGNC Symbol;Acc:HGNC:20219]	0.499	-1.00235044	3.30E-16	5.09E-15	yes	down	32	38.61	37.62	13.42	14.15	16.08	36.07666667	14.55
ENSG00000186908	ZDHHC17	zinc finger DHHC-type palmitoyltransferase 17 [Source:HGNC Symbol;Acc:HGNC:18412]	0.471	-1.085111906	3.37E-16	5.18E-15	yes	down	13.05	11.68	16.39	4.7	5.02	4.81	13.70666667	4.843333333
ENSG00000070367	EXOC5	exocyst complex component 5 [Source:HGNC Symbol;Acc:HGNC:10696]	0.457	-1.129462557	3.37E-16	5.18E-15	yes	down	27.18	27.63	39.14	9.25	9.76	12.27	31.31666667	10.42666667
ENSG00000079134	THOC1	THO complex 1 [Source:HGNC Symbol;Acc:HGNC:19070]	0.456	-1.133339643	3.44E-16	5.27E-15	yes	down	24.9	33.41	34.75	10.35	10.7	11.08	31.02	10.71
ENSG00000033867	SLC4A7	solute carrier family 4 member 7 [Source:HGNC Symbol;Acc:HGNC:11033]	0.449	-1.155997292	3.56E-16	5.44E-15	yes	down	14.61	12.35	20.98	6.56	5.56	6.32	15.98	6.146666667
ENSG00000283293	RN7SK	RNA component of 7SK nuclear ribonucleoprotein [Source:HGNC Symbol;Acc:HGNC:10037]	2.964	1.567536515	3.62E-16	5.53E-15	yes	up	210.88	161.84	201.61	279.08	387.32	539.2	191.4433333	401.8666667
ENSG00000185480	PARPBP	PARP1 binding protein [Source:HGNC Symbol;Acc:HGNC:26074]	0.443	-1.17480764	3.64E-16	5.55E-15	yes	down	14.79	15.16	18.49	5.36	5.98	6.07	16.14666667	5.803333333
ENSG00000162402	USP24	ubiquitin specific peptidase 24 [Source:HGNC Symbol;Acc:HGNC:12623]	0.493	-1.019911688	3.92E-16	5.96E-15	yes	down	18.66	17.61	21.09	6.19	6.8	6.71	19.12	6.566666667
ENSG00000183943	PRKX	protein kinase X-linked [Source:HGNC Symbol;Acc:HGNC:9441]	0.458	-1.125864847	3.96E-16	6.00E-15	yes	down	8.15	9.02	8.69	4.61	4.03	4.26	8.62	4.3
ENSG00000108064	TFAM	transcription factor A, mitochondrial [Source:HGNC Symbol;Acc:HGNC:11741]	0.487	-1.0376301	3.98E-16	6.04E-15	yes	down	31.27	29.63	40.41	13.4	13.18	14.3	33.77	13.62666667
ENSG00000112893	MAN2A1	mannosidase alpha class 2A member 1 [Source:HGNC Symbol;Acc:HGNC:6824]	0.483	-1.050300239	4.02E-16	6.08E-15	yes	down	31.04	28.71	41.77	10.27	12.02	13.95	33.84	12.08
ENSG00000136051	WASHC4	WASH complex subunit 4 [Source:HGNC Symbol;Acc:HGNC:29174]	0.467	-1.098431406	4.06E-16	6.12E-15	yes	down	16.69	18.81	27.93	6.69	7.45	7.66	21.14333333	7.266666667
ENSG00000198892	SHISA4	shisa family member 4 [Source:HGNC Symbol;Acc:HGNC:27139]	2.416	1.272888886	4.14E-16	6.24E-15	yes	up	13.2	12.15	12.67	25.22	23.53	22.92	12.67333333	23.89
ENSG00000106692	FKTN	fukutin [Source:HGNC Symbol;Acc:HGNC:3622]	0.441	-1.181846895	4.21E-16	6.34E-15	yes	down	8.63	9.83	12.18	3.56	3.92	4.43	10.21333333	3.97
ENSG00000154511	DIPK1A	divergent protein kinase domain 1A [Source:HGNC Symbol;Acc:HGNC:32213]	0.46	-1.120868984	4.30E-16	6.47E-15	yes	down	18.79	17.45	24.12	6.76	7.55	7.04	20.12	7.116666667
ENSG00000108582	CPD	carboxypeptidase D [Source:HGNC Symbol;Acc:HGNC:2301]	0.496	-1.010828236	4.30E-16	6.47E-15	yes	down	55.1	48.69	77.15	20.93	22.2	23.51	60.31333333	22.21333333
ENSG00000162607	USP1	ubiquitin specific peptidase 1 [Source:HGNC Symbol;Acc:HGNC:12607]	0.452	-1.144705168	4.31E-16	6.48E-15	yes	down	29.64	34.32	46.95	10.55	12.53	14.2	36.97	12.42666667
ENSG00000121900	TMEM54	transmembrane protein 54 [Source:HGNC Symbol;Acc:HGNC:24143]	2.097	1.068523076	4.49E-16	6.74E-15	yes	up	90.15	85.3	64.65	119.71	129.65	128.02	80.03333333	125.7933333
ENSG00000135776	ABCB10	ATP binding cassette subfamily B member 10 [Source:HGNC Symbol;Acc:HGNC:41]	0.427	-1.228795901	4.65E-16	6.96E-15	yes	down	11.25	10.86	14.93	3.5	3.6	4.73	12.34666667	3.943333333
ENSG00000120217	CD274	CD274 molecule [Source:HGNC Symbol;Acc:HGNC:17635]	0.488	-1.03582113	4.72E-16	7.06E-15	yes	down	23.99	21.06	28.97	8.31	10.46	10.09	24.67333333	9.62
ENSG00000196323	ZBTB44	zinc finger and BTB domain containing 44 [Source:HGNC Symbol;Acc:HGNC:25001]	0.493	-1.021647185	4.80E-16	7.16E-15	yes	down	15.51	13.48	18.94	5.53	6.86	8.17	15.97666667	6.853333333
ENSG00000215440	NPEPL1	aminopeptidase like 1 [Source:HGNC Symbol;Acc:HGNC:16244]	2.073	1.05178821	4.89E-16	7.29E-15	yes	up	10.77	10.57	9.09	15.67	15.43	17.45	10.14333333	16.18333333
ENSG00000151151	IPMK	inositol polyphosphate multikinase [Source:HGNC Symbol;Acc:HGNC:20739]	0.42	-1.252355644	5.16E-16	7.67E-15	yes	down	5.92	5.93	8.87	2.05	2.11	2.31	6.906666667	2.156666667
ENSG00000167996	FTH1	ferritin heavy chain 1 [Source:HGNC Symbol;Acc:HGNC:3976]	2.208	1.142625418	5.27E-16	7.82E-15	yes	up	3375.65	3169.4	2941.78	5663.25	5660.14	5602.32	3162.276667	5641.903333
ENSG00000137393	RNF144B	ring finger protein 144B [Source:HGNC Symbol;Acc:HGNC:21578]	0.37	-1.432648874	5.38E-16	7.98E-15	yes	down	3.39	3.56	4.39	0.93	1.07	1.13	3.78	1.043333333
ENSG00000115919	KYNU	kynureninase [Source:HGNC Symbol;Acc:HGNC:6469]	0.376	-1.41016925	5.43E-16	8.03E-15	yes	down	11.71	12.98	15.28	3.69	3.53	3.83	13.32333333	3.683333333
ENSG00000196154	S100A4	S100 calcium binding protein A4 [Source:HGNC Symbol;Acc:HGNC:10494]	2.063	1.04466045	5.66E-16	8.37E-15	yes	up	238.3	260.87	297.36	478.36	375.98	337.52	265.51	397.2866667
ENSG00000223749	MIR503HG	MIR503 host gene [Source:HGNC Symbol;Acc:HGNC:28258]	0.224	-2.160223359	5.67E-16	8.38E-15	yes	down	11.06	14.32	11.11	1.81	1.38	2.76	12.16333333	1.983333333
ENSG00000132356	PRKAA1	protein kinase AMP-activated catalytic subunit alpha 1 [Source:HGNC Symbol;Acc:HGNC:9376]	0.492	-1.022284756	5.70E-16	8.41E-15	yes	down	34.65	28.05	39.27	15.67	12.76	13.75	33.99	14.06
ENSG00000164898	FMC1	formation of mitochondrial complex V assembly factor 1 homolog [Source:HGNC Symbol;Acc:HGNC:26946]	2.857	1.514368995	5.90E-16	8.69E-15	yes	up	11.56	11.75	10.21	27.45	21.73	24.14	11.17333333	24.44
ENSG00000138185	ENTPD1	ectonucleoside triphosphate diphosphohydrolase 1 [Source:HGNC Symbol;Acc:HGNC:3363]	0.24	-2.059172042	5.98E-16	8.79E-15	yes	down	0.62	0.93	0.93	0.13	0.15	0.16	0.826666667	0.146666667
ENSG00000160551	TAOK1	TAO kinase 1 [Source:HGNC Symbol;Acc:HGNC:29259]	0.422	-1.245309175	6.08E-16	8.92E-15	yes	down	13.18	10.77	19.62	3.75	4.84	5.43	14.52333333	4.673333333
ENSG00000138035	PNPT1	polyribonucleotide nucleotidyltransferase 1 [Source:HGNC Symbol;Acc:HGNC:23166]	0.454	-1.139318431	6.61E-16	9.68E-15	yes	down	17.02	17.98	25.57	6.25	16.27	8.1	20.19	10.20666667
ENSG00000198862	LTN1	listerin E3 ubiquitin protein ligase 1 [Source:HGNC Symbol;Acc:HGNC:13082]	0.447	-1.16229234	6.66E-16	9.72E-15	yes	down	6.56	7.86	9.85	2.44	2.7	2.91	8.09	2.683333333
ENSG00000188419	CHM	CHM Rab escort protein [Source:HGNC Symbol;Acc:HGNC:1940]	0.47	-1.088484297	6.67E-16	9.73E-15	yes	down	11.06	13.55	16.5	4.52	4.62	5.03	13.70333333	4.723333333
ENSG00000081014	AP4E1	adaptor related protein complex 4 subunit epsilon 1 [Source:HGNC Symbol;Acc:HGNC:573]	0.406	-1.301580029	6.91E-16	1.01E-14	yes	down	4.23	5.08	6.76	1.39	1.62	1.78	5.356666667	1.596666667
ENSG00000230590	FTX	FTX transcript, XIST regulator [Source:HGNC Symbol;Acc:HGNC:37190]	0.393	-1.346065255	8.00E-16	1.16E-14	yes	down	6.6	5.06	6.48	2.22	1.98	2.45	6.046666667	2.216666667
ENSG00000204237	OXLD1	oxidoreductase like domain containing 1 [Source:HGNC Symbol;Acc:HGNC:27901]	2.532	1.340083386	8.72E-16	1.26E-14	yes	up	24.93	26.16	18.22	47.02	44.24	43.49	23.10333333	44.91666667
ENSG00000122484	RPAP2	RNA polymerase II associated protein 2 [Source:HGNC Symbol;Acc:HGNC:25791]	0.434	-1.205833149	8.90E-16	1.29E-14	yes	down	11.01	11.56	12.96	2.22	3.15	3.45	11.84333333	2.94
ENSG00000115355	CCDC88A	coiled-coil domain containing 88A [Source:HGNC Symbol;Acc:HGNC:25523]	0.44	-1.185609035	9.57E-16	1.38E-14	yes	down	14.46	21.64	25.81	6.2	6.74	7.26	20.63666667	6.733333333
ENSG00000146376	ARHGAP18	Rho GTPase activating protein 18 [Source:HGNC Symbol;Acc:HGNC:21035]	0.483	-1.050236794	9.75E-16	1.40E-14	yes	down	17.61	19.5	24.88	6.4	7.83	8.09	20.66333333	7.44
ENSG00000137831	UACA	uveal autoantigen with coiled-coil domains and ankyrin repeats [Source:HGNC Symbol;Acc:HGNC:15947]	0.468	-1.096149979	9.83E-16	1.41E-14	yes	down	22.93	34.62	37.91	9.81	10.33	12.44	31.82	10.86
ENSG00000152520	PAN3	poly(A) specific ribonuclease subunit PAN3 [Source:HGNC Symbol;Acc:HGNC:29991]	0.446	-1.163521791	1.09E-15	1.56E-14	yes	down	7.43	7.52	10.25	2.52	2.84	3.08	8.4	2.813333333
ENSG00000159086	PAXBP1	PAX3 and PAX7 binding protein 1 [Source:HGNC Symbol;Acc:HGNC:13579]	0.449	-1.15451345	1.11E-15	1.58E-14	yes	down	12.11	12.66	16.01	5.02	4.85	5.07	13.59333333	4.98
ENSG00000131737	KRT34	keratin 34 [Source:HGNC Symbol;Acc:HGNC:6452]	2.732	1.449768914	1.12E-15	1.60E-14	yes	up	4.29	5.35	4.86	8.6	9.99	10.31	4.833333333	9.633333333
ENSG00000062650	WAPL	WAPL cohesin release factor [Source:HGNC Symbol;Acc:HGNC:23293]	0.492	-1.024300203	1.13E-15	1.62E-14	yes	down	16.46	17.2	21.21	6.59	6.57	7.92	18.29	7.026666667
ENSG00000169246	NPIPB3	nuclear pore complex interacting protein family member B3 [Source:HGNC Symbol;Acc:HGNC:28989]	0.356	-1.491145949	1.21E-15	1.72E-14	yes	down	30.09	48.35	37.88	11.12	14.15	30.36	38.77333333	18.54333333
ENSG00000137776	SLTM	SAFB like transcription modulator [Source:HGNC Symbol;Acc:HGNC:20709]	0.484	-1.045782888	1.25E-15	1.77E-14	yes	down	37.4	52.6	44.24	16.01	19.04	17.56	44.74666667	17.53666667
ENSG00000187790	FANCM	FA complementation group M [Source:HGNC Symbol;Acc:HGNC:23168]	0.351	-1.509761821	1.27E-15	1.80E-14	yes	down	3.33	4.12	4.15	1.12	1.77	1.39	3.866666667	1.426666667
ENSG00000172123	SLFN12	schlafen family member 12 [Source:HGNC Symbol;Acc:HGNC:25500]	0.364	-1.458116058	1.33E-15	1.87E-14	yes	down	7.16	8.92	11.78	2.76	2.31	2.16	9.286666667	2.41
ENSG00000112561	TFEB	transcription factor EB [Source:HGNC Symbol;Acc:HGNC:11753]	2.762	1.465741912	1.35E-15	1.91E-14	yes	up	4.12	3.84	2.96	8.35	7.26	7.16	3.64	7.59
ENSG00000196458	ZNF605	zinc finger protein 605 [Source:HGNC Symbol;Acc:HGNC:28068]	0.305	-1.713882321	1.40E-15	1.97E-14	yes	down	2.22	2.72	3.64	0.78	0.9	1.29	2.86	0.99
ENSG00000094916	CBX5	chromobox 5 [Source:HGNC Symbol;Acc:HGNC:1555]	0.475	-1.073874819	1.49E-15	2.10E-14	yes	down	18.38	14.62	22.13	5.38	6.36	8.05	18.37666667	6.596666667
ENSG00000165156	ZHX1	zinc fingers and homeoboxes 1 [Source:HGNC Symbol;Acc:HGNC:12871]	0.479	-1.061610579	1.49E-15	2.10E-14	yes	down	10.93	12.78	13.97	4	4.94	5.74	12.56	4.893333333
ENSG00000066739	ATG2B	autophagy related 2B [Source:HGNC Symbol;Acc:HGNC:20187]	0.457	-1.130976172	1.51E-15	2.12E-14	yes	down	4.4	3.97	6.08	1.95	1.22	1.69	4.816666667	1.62
ENSG00000011132	APBA3	amyloid beta precursor protein binding family A member 3 [Source:HGNC Symbol;Acc:HGNC:580]	2.158	1.109865238	1.54E-15	2.15E-14	yes	up	20.84	20.83	16.27	29.65	25.69	26.51	19.31333333	27.28333333
ENSG00000269891	ARHGAP19-SLIT1	ARHGAP19-SLIT1 readthrough (NMD candidate) [Source:HGNC Symbol;Acc:HGNC:48348]	0.183	-2.452284602	1.56E-15	2.18E-14	yes	down	1.92	1.12	1.74	0.22	0.17	0.25	1.593333333	0.213333333
ENSG00000120694	HSPH1	heat shock protein family H (Hsp110) member 1 [Source:HGNC Symbol;Acc:HGNC:16969]	2.048	1.034165023	1.56E-15	2.18E-14	yes	up	53.58	70.27	71.52	91.38	106.15	83.71	65.12333333	93.74666667
ENSG00000254929	AL591684.2	novel transcript	0.383	-1.382934829	1.58E-15	2.20E-14	yes	down	6.08	6.74	7.58	2.12	1.66	2.61	6.8	2.13
ENSG00000167861	HID1	HID1 domain containing [Source:HGNC Symbol;Acc:HGNC:15736]	2.805	1.488150164	1.60E-15	2.23E-14	yes	up	2.45	2.09	2.18	4.2	3.71	5.39	2.24	4.433333333
ENSG00000120756	PLS1	plastin 1 [Source:HGNC Symbol;Acc:HGNC:9090]	0.451	-1.149404305	1.61E-15	2.24E-14	yes	down	10.02	9.9	13.06	3.69	4.05	3.5	10.99333333	3.746666667
ENSG00000171443	ZNF524	zinc finger protein 524 [Source:HGNC Symbol;Acc:HGNC:28322]	2.467	1.302731728	1.63E-15	2.27E-14	yes	up	11.9	11.22	9.54	20.95	20.6	19.46	10.88666667	20.33666667
ENSG00000160446	ZDHHC12	zinc finger DHHC-type palmitoyltransferase 12 [Source:HGNC Symbol;Acc:HGNC:19159]	2.135	1.093995595	1.64E-15	2.28E-14	yes	up	28.24	24.87	20.84	40.37	37.95	40.37	24.65	39.56333333
ENSG00000126804	ZBTB1	zinc finger and BTB domain containing 1 [Source:HGNC Symbol;Acc:HGNC:20259]	0.475	-1.074761733	1.65E-15	2.29E-14	yes	down	10.86	13.5	14.71	4.85	5.12	4.85	13.02333333	4.94
ENSG00000266709	AC005224.3	novel transcript	3.076	1.621171904	1.70E-15	2.35E-14	yes	up	3.53	2.91	3.2	7.05	8.37	6.67	3.213333333	7.363333333
ENSG00000184497	TMEM255B	transmembrane protein 255B [Source:HGNC Symbol;Acc:HGNC:28297]	2.082	1.058154482	1.70E-15	2.36E-14	yes	up	11.64	9.33	8.09	17.84	15.26	17.31	9.686666667	16.80333333
ENSG00000051341	POLQ	DNA polymerase theta [Source:HGNC Symbol;Acc:HGNC:9186]	0.321	-1.640853164	1.72E-15	2.39E-14	yes	down	2.08	3.6	3.41	0.66	0.62	0.98	3.03	0.753333333
ENSG00000174442	ZWILCH	zwilch kinetochore protein [Source:HGNC Symbol;Acc:HGNC:25468]	0.425	-1.233640865	1.73E-15	2.39E-14	yes	down	11.31	14.68	16.71	4.22	4.42	4.53	14.23333333	4.39
ENSG00000135441	BLOC1S1	biogenesis of lysosomal organelles complex 1 subunit 1 [Source:HGNC Symbol;Acc:HGNC:4200]	2.215	1.147197857	1.85E-15	2.55E-14	yes	up	59.51	58.46	50.71	99.33	89.89	87.36	56.22666667	92.19333333
ENSG00000131759	RARA	retinoic acid receptor alpha [Source:HGNC Symbol;Acc:HGNC:9864]	2.096	1.067845494	1.90E-15	2.62E-14	yes	up	11.89	11.23	10.24	17.55	17.02	16.84	11.12	17.13666667
ENSG00000122591	FAM126A	family with sequence similarity 126 member A [Source:HGNC Symbol;Acc:HGNC:24587]	0.453	-1.143786795	2.02E-15	2.78E-14	yes	down	19.89	18.25	31.48	8.33	10.01	8.29	23.20666667	8.876666667
ENSG00000143195	ILDR2	immunoglobulin like domain containing receptor 2 [Source:HGNC Symbol;Acc:HGNC:18131]	0.374	-1.417794269	2.17E-15	2.98E-14	yes	down	4.72	2.22	6.22	0.85	1.35	1.46	4.386666667	1.22
ENSG00000146463	ZMYM4	zinc finger MYM-type containing 4 [Source:HGNC Symbol;Acc:HGNC:13055]	0.496	-1.011557796	2.18E-15	2.99E-14	yes	down	9.67	10.83	12.84	3.64	4.33	4.66	11.11333333	4.21
ENSG00000132424	PNISR	PNN interacting serine and arginine rich protein [Source:HGNC Symbol;Acc:HGNC:21222]	0.47	-1.088698368	2.20E-15	3.01E-14	yes	down	19.64	30.16	27.83	9.72	9.36	9.33	25.87666667	9.47
ENSG00000198887	SMC5	structural maintenance of chromosomes 5 [Source:HGNC Symbol;Acc:HGNC:20465]	0.46	-1.121837591	2.26E-15	3.09E-14	yes	down	11.14	14.59	15.35	6.9	4.2	4.98	13.69333333	5.36
ENSG00000090905	TNRC6A	trinucleotide repeat containing adaptor 6A [Source:HGNC Symbol;Acc:HGNC:11969]	0.475	-1.072913146	2.34E-15	3.19E-14	yes	down	10.69	8.58	14.7	3.2	3.88	4.19	11.32333333	3.756666667
ENSG00000169964	TMEM42	transmembrane protein 42 [Source:HGNC Symbol;Acc:HGNC:28444]	2.044	1.031163347	2.48E-15	3.38E-14	yes	up	19.47	20.74	20.12	28.89	34.33	34.33	20.11	32.51666667
ENSG00000139410	SDSL	serine dehydratase like [Source:HGNC Symbol;Acc:HGNC:30404]	2.205	1.140456849	2.52E-15	3.43E-14	yes	up	13.23	13.74	12.22	20.76	21.98	23.07	13.06333333	21.93666667
ENSG00000115808	STRN	striatin [Source:HGNC Symbol;Acc:HGNC:11424]	0.427	-1.227934091	2.57E-15	3.49E-14	yes	down	4.55	3.93	5.44	1.37	1.27	1.58	4.64	1.406666667
ENSG00000110944	IL23A	interleukin 23 subunit alpha [Source:HGNC Symbol;Acc:HGNC:15488]	4.698	2.232129967	2.63E-15	3.57E-14	yes	up	1.98	1.65	2.49	8.04	6.68	6.61	2.04	7.11
ENSG00000085224	ATRX	ATRX chromatin remodeler [Source:HGNC Symbol;Acc:HGNC:886]	0.446	-1.165365574	2.73E-15	3.70E-14	yes	down	13.4	14.72	18.51	4.51	6.5	7.88	15.54333333	6.296666667
ENSG00000167969	ECI1	enoyl-CoA delta isomerase 1 [Source:HGNC Symbol;Acc:HGNC:2703]	2.2	1.137311676	2.83E-15	3.83E-14	yes	up	19.22	20.72	18.89	31.59	35.07	27.69	19.61	31.45
ENSG00000118260	CREB1	cAMP responsive element binding protein 1 [Source:HGNC Symbol;Acc:HGNC:2345]	0.476	-1.07173155	2.88E-15	3.88E-14	yes	down	11.39	12.07	19.15	6.48	8.66	6.24	14.20333333	7.126666667
ENSG00000164164	OTUD4	OTU deubiquitinase 4 [Source:HGNC Symbol;Acc:HGNC:24949]	0.455	-1.135797082	2.89E-15	3.89E-14	yes	down	16	15.82	23.35	5.16	6.03	8.03	18.39	6.406666667
ENSG00000197982	C1orf122	chromosome 1 open reading frame 122 [Source:HGNC Symbol;Acc:HGNC:24789]	2.238	1.162312824	2.95E-15	3.96E-14	yes	up	25.26	21.54	18.39	39.31	36.79	34.05	21.73	36.71666667
ENSG00000172167	MTBP	MDM2 binding protein [Source:HGNC Symbol;Acc:HGNC:7417]	0.384	-1.380541601	3.00E-15	4.04E-14	yes	down	7.5	7.48	10.63	2.22	2.62	2.48	8.536666667	2.44
ENSG00000165417	GTF2A1	general transcription factor IIA subunit 1 [Source:HGNC Symbol;Acc:HGNC:4646]	0.469	-1.093212337	3.01E-15	4.04E-14	yes	down	16.32	14.01	20	4.79	5.38	6.11	16.77666667	5.426666667
ENSG00000162496	DHRS3	dehydrogenase/reductase 3 [Source:HGNC Symbol;Acc:HGNC:17693]	2.442	1.287777133	3.32E-15	4.44E-14	yes	up	5.92	7.65	7.36	13.89	13.37	9.81	6.976666667	12.35666667
ENSG00000136111	TBC1D4	TBC1 domain family member 4 [Source:HGNC Symbol;Acc:HGNC:19165]	0.471	-1.086594014	3.44E-15	4.58E-14	yes	down	13.26	11.34	15.69	4.06	4.59	5.72	13.43	4.79
ENSG00000173905	GOLIM4	golgi integral membrane protein 4 [Source:HGNC Symbol;Acc:HGNC:15448]	0.483	-1.050900346	3.44E-15	4.59E-14	yes	down	17.86	17.94	21.09	5.99	5.93	9.21	18.96333333	7.043333333
ENSG00000155189	AGPAT5	1-acylglycerol-3-phosphate O-acyltransferase 5 [Source:HGNC Symbol;Acc:HGNC:20886]	0.466	-1.101884841	3.48E-15	4.62E-14	yes	down	17.79	16.2	24.36	5.66	6.44	7.3	19.45	6.466666667
ENSG00000247516	MIR4458HG	MIR4458 host gene [Source:HGNC Symbol;Acc:HGNC:49008]	2.486	1.313911956	3.74E-15	4.96E-14	yes	up	8.19	6.81	7.46	19.05	17.74	14.75	7.486666667	17.18
ENSG00000152332	UHMK1	U2AF homology motif kinase 1 [Source:HGNC Symbol;Acc:HGNC:19683]	0.446	-1.164565277	3.80E-15	5.04E-14	yes	down	32.76	28.13	48.66	10.66	11.2	14.43	36.51666667	12.09666667
ENSG00000197603	CPLANE1	ciliogenesis and planar polarity effector 1 [Source:HGNC Symbol;Acc:HGNC:25801]	0.457	-1.128374759	3.98E-15	5.26E-14	yes	down	7.9	12.34	9.35	3.32	3.51	3.28	9.863333333	3.37
ENSG00000109189	USP46	ubiquitin specific peptidase 46 [Source:HGNC Symbol;Acc:HGNC:20075]	0.441	-1.179568804	4.18E-15	5.50E-14	yes	down	7	7.14	9.18	2.38	2.23	3.15	7.773333333	2.586666667
ENSG00000090661	CERS4	ceramide synthase 4 [Source:HGNC Symbol;Acc:HGNC:23747]	2.372	1.245987561	4.50E-15	5.91E-14	yes	up	6.37	9.69	6.93	16.18	15.76	15.3	7.663333333	15.74666667
ENSG00000165650	PDZD8	PDZ domain containing 8 [Source:HGNC Symbol;Acc:HGNC:26974]	0.454	-1.139212101	4.55E-15	5.97E-14	yes	down	15.99	11.16	20.11	5.29	5.78	6.09	15.75333333	5.72
ENSG00000163605	PPP4R2	protein phosphatase 4 regulatory subunit 2 [Source:HGNC Symbol;Acc:HGNC:18296]	0.497	-1.008356193	4.63E-15	6.06E-14	yes	down	21.05	21.68	30.81	11.17	10.39	10.52	24.51333333	10.69333333
ENSG00000233237	LINC00472	long intergenic non-protein coding RNA 472 [Source:HGNC Symbol;Acc:HGNC:21380]	0.451	-1.149697422	4.76E-15	6.23E-14	yes	down	6.77	8.96	9.2	3.17	3.95	3.72	8.31	3.613333333
ENSG00000064933	PMS1	PMS1 homolog 1, mismatch repair system component [Source:HGNC Symbol;Acc:HGNC:9121]	0.437	-1.193547928	4.92E-15	6.41E-14	yes	down	14.43	19	18.19	5.81	6.38	5.68	17.20666667	5.956666667
ENSG00000108821	COL1A1	collagen type I alpha 1 chain [Source:HGNC Symbol;Acc:HGNC:2197]	3.033	1.600566848	5.01E-15	6.53E-14	yes	up	1.46	1.48	1.83	3.83	2.57	3.23	1.59	3.21
ENSG00000180008	SOCS4	suppressor of cytokine signaling 4 [Source:HGNC Symbol;Acc:HGNC:19392]	0.464	-1.107146501	5.10E-15	6.63E-14	yes	down	11.22	7.85	10.96	2.9	4.56	5.56	10.01	4.34
ENSG00000140534	TICRR	TOPBP1 interacting checkpoint and replication regulator [Source:HGNC Symbol;Acc:HGNC:28704]	0.412	-1.280213192	5.32E-15	6.93E-14	yes	down	2.78	2.79	2.72	0.71	0.68	0.89	2.763333333	0.76
ENSG00000185483	ROR1	receptor tyrosine kinase like orphan receptor 1 [Source:HGNC Symbol;Acc:HGNC:10256]	0.467	-1.098528572	5.34E-15	6.94E-14	yes	down	9.07	6.51	9.91	3.79	3.43	3.32	8.496666667	3.513333333
ENSG00000162616	DNAJB4	DnaJ heat shock protein family (Hsp40) member B4 [Source:HGNC Symbol;Acc:HGNC:14886]	2.082	1.05791895	5.38E-15	6.99E-14	yes	up	24.57	21.81	28.72	30.14	35	26.57	25.03333333	30.57
ENSG00000083312	TNPO1	transportin 1 [Source:HGNC Symbol;Acc:HGNC:6401]	0.485	-1.044733785	5.40E-15	7.01E-14	yes	down	55.94	38.74	76.59	21.62	26.3	25.85	57.09	24.59
ENSG00000275131	PDE4DIPP2	PDE4DIP pseudogene 2 [Source:HGNC Symbol;Acc:HGNC:55081]	0.495	-1.015564556	5.42E-15	7.03E-14	yes	down	18.19	21.49	22.22	7.39	7.8	9.97	20.63333333	8.386666667
ENSG00000075292	ZNF638	zinc finger protein 638 [Source:HGNC Symbol;Acc:HGNC:17894]	0.419	-1.253685887	5.61E-15	7.26E-14	yes	down	17.1	32.48	23.51	7.64	7.94	10.39	24.36333333	8.656666667
ENSG00000135048	CEMIP2	cell migration inducing hyaluronidase 2 [Source:HGNC Symbol;Acc:HGNC:11869]	0.446	-1.166230954	5.79E-15	7.47E-14	yes	down	15.26	18.4	20.29	3.96	6.23	6.85	17.98333333	5.68
ENSG00000147874	HAUS6	HAUS augmin like complex subunit 6 [Source:HGNC Symbol;Acc:HGNC:25948]	0.465	-1.10549281	5.80E-15	7.48E-14	yes	down	10.36	13.27	16.03	4.19	4.91	5.05	13.22	4.716666667
ENSG00000104081	BMF	Bcl2 modifying factor [Source:HGNC Symbol;Acc:HGNC:24132]	3.652	1.868497166	5.96E-15	7.67E-14	yes	up	1.07	1.12	0.93	3.94	2.69	1.68	1.04	2.77
ENSG00000070018	LRP6	LDL receptor related protein 6 [Source:HGNC Symbol;Acc:HGNC:6698]	0.465	-1.105396852	5.99E-15	7.71E-14	yes	down	7.44	5.32	8.21	2.6	2.13	2.4	6.99	2.376666667
ENSG00000020922	MRE11	MRE11 homolog, double strand break repair nuclease [Source:HGNC Symbol;Acc:HGNC:7230]	0.488	-1.035830038	6.02E-15	7.74E-14	yes	down	13.6	16.25	17.55	5.31	5.39	7.1	15.8	5.933333333
ENSG00000185507	IRF7	interferon regulatory factor 7 [Source:HGNC Symbol;Acc:HGNC:6122]	2.356	1.2364397	6.07E-15	7.80E-14	yes	up	6.38	6.45	5.56	11.08	11.52	10.53	6.13	11.04333333
ENSG00000170906	NDUFA3	NADH:ubiquinone oxidoreductase subunit A3 [Source:HGNC Symbol;Acc:HGNC:7686]	2.115	1.080569526	6.09E-15	7.82E-14	yes	up	81.04	80.04	75.91	122.61	119.91	127.31	78.99666667	123.2766667
ENSG00000105327	BBC3	BCL2 binding component 3 [Source:HGNC Symbol;Acc:HGNC:17868]	3.616	1.854293735	6.29E-15	8.05E-14	yes	up	2.93	2.96	2.3	7.78	8.67	5.79	2.73	7.413333333
ENSG00000035928	RFC1	replication factor C subunit 1 [Source:HGNC Symbol;Acc:HGNC:9969]	0.486	-1.041264363	6.30E-15	8.07E-14	yes	down	23.35	28.47	31.46	9.95	9.72	14.74	27.76	11.47
ENSG00000121210	TMEM131L	transmembrane 131 like [Source:HGNC Symbol;Acc:HGNC:29146]	0.434	-1.205720038	6.45E-15	8.25E-14	yes	down	4.84	4.52	5.28	1.9	1.56	1.6	4.88	1.686666667
ENSG00000157617	C2CD2	C2 calcium dependent domain containing 2 [Source:HGNC Symbol;Acc:HGNC:1266]	0.462	-1.113981063	6.51E-15	8.32E-14	yes	down	10.86	10.15	11.48	4.95	5.77	5.78	10.83	5.5
ENSG00000186260	MRTFB	myocardin related transcription factor B [Source:HGNC Symbol;Acc:HGNC:29819]	0.396	-1.338022986	6.58E-15	8.40E-14	yes	down	2.44	3.98	5.38	1.06	0.86	0.94	3.933333333	0.953333333
ENSG00000143776	CDC42BPA	CDC42 binding protein kinase alpha [Source:HGNC Symbol;Acc:HGNC:1737]	0.488	-1.03438567	6.70E-15	8.54E-14	yes	down	13.92	14.25	18.21	5.02	6.15	7.34	15.46	6.17
ENSG00000215251	FASTKD5	FAST kinase domains 5 [Source:HGNC Symbol;Acc:HGNC:25790]	0.442	-1.178818477	6.90E-15	8.79E-14	yes	down	12.21	10.76	13.93	3.36	3.98	4.85	12.3	4.063333333
ENSG00000145332	KLHL8	kelch like family member 8 [Source:HGNC Symbol;Acc:HGNC:18644]	0.462	-1.11527203	7.58E-15	9.61E-14	yes	down	6.91	6.67	8.71	3.48	2.59	2.71	7.43	2.926666667
ENSG00000148346	LCN2	lipocalin 2 [Source:HGNC Symbol;Acc:HGNC:6526]	0.475	-1.074559165	7.77E-15	9.82E-14	yes	down	99.32	98.38	100.3	42.6	31.45	30.39	99.33333333	34.81333333
ENSG00000070731	ST6GALNAC2	ST6 N-acetylgalactosaminide alpha-2,6-sialyltransferase 2 [Source:HGNC Symbol;Acc:HGNC:10867]	2.623	1.391162935	8.07E-15	1.02E-13	yes	up	3.73	5.16	4.17	8.08	8.56	7.7	4.353333333	8.113333333
ENSG00000134982	APC	APC regulator of WNT signaling pathway [Source:HGNC Symbol;Acc:HGNC:583]	0.43	-1.216982632	8.27E-15	1.04E-13	yes	down	4.61	4.23	5.99	1.31	1.89	1.66	4.943333333	1.62
ENSG00000116001	TIA1	TIA1 cytotoxic granule associated RNA binding protein [Source:HGNC Symbol;Acc:HGNC:11802]	0.409	-1.28868464	8.47E-15	1.07E-13	yes	down	9.82	14.51	11.85	6.4	4.58	5.57	12.06	5.516666667
ENSG00000125703	ATG4C	autophagy related 4C cysteine peptidase [Source:HGNC Symbol;Acc:HGNC:16040]	0.388	-1.365280883	8.69E-15	1.09E-13	yes	down	6.1	6.34	9.74	1.92	1.92	2.03	7.393333333	1.956666667
ENSG00000173141	MRPL57	mitochondrial ribosomal protein L57 [Source:HGNC Symbol;Acc:HGNC:14514]	2.013	1.009177445	9.06E-15	1.14E-13	yes	up	25.71	22.45	18.42	34.29	32.53	33.73	22.19333333	33.51666667
ENSG00000129946	SHC2	SHC adaptor protein 2 [Source:HGNC Symbol;Acc:HGNC:29869]	2.836	1.503707596	9.87E-15	1.23E-13	yes	up	3.82	3.49	2.81	5.65	6.65	6.95	3.373333333	6.416666667
ENSG00000066654	THUMPD1	THUMP domain containing 1 [Source:HGNC Symbol;Acc:HGNC:23807]	0.484	-1.046215796	9.97E-15	1.25E-13	yes	down	13.68	11.54	17.99	3.78	6.17	6.16	14.40333333	5.37
ENSG00000124198	ARFGEF2	ADP ribosylation factor guanine nucleotide exchange factor 2 [Source:HGNC Symbol;Acc:HGNC:15853]	0.491	-1.027514845	1.12E-14	1.39E-13	yes	down	21.42	21.43	28.83	7.72	7.88	9.91	23.89333333	8.503333333
ENSG00000164252	AGGF1	angiogenic factor with G-patch and FHA domains 1 [Source:HGNC Symbol;Acc:HGNC:24684]	0.446	-1.165421253	1.13E-14	1.41E-13	yes	down	9.92	8.95	11.84	2.68	3.51	4.02	10.23666667	3.403333333
ENSG00000224032	EPB41L4A-AS1	EPB41L4A antisense RNA 1 [Source:HGNC Symbol;Acc:HGNC:30749]	2.175	1.121241647	1.16E-14	1.43E-13	yes	up	12.01	11.05	10.37	38.25	25.14	29.58	11.14333333	30.99
ENSG00000281398	SNHG4	small nucleolar RNA host gene 4 [Source:HGNC Symbol;Acc:HGNC:32964]	0.46	-1.121594474	1.17E-14	1.46E-13	yes	down	17.97	18.62	18.58	6.25	6.22	5.34	18.39	5.936666667
ENSG00000132549	VPS13B	vacuolar protein sorting 13 homolog B [Source:HGNC Symbol;Acc:HGNC:2183]	0.479	-1.061743424	1.27E-14	1.57E-13	yes	down	5.72	6.66	7.53	2.03	2.26	2.34	6.636666667	2.21
ENSG00000102098	SCML2	Scm polycomb group protein like 2 [Source:HGNC Symbol;Acc:HGNC:10581]	0.414	-1.271815256	1.29E-14	1.60E-13	yes	down	5.95	7.02	7.69	1.82	2.02	2.57	6.886666667	2.136666667
ENSG00000197579	TOPORS	TOP1 binding arginine/serine rich protein, E3 ubiquitin ligase [Source:HGNC Symbol;Acc:HGNC:21653]	0.471	-1.085409221	1.31E-14	1.62E-13	yes	down	9.96	10.29	12.64	3.45	3.48	4.76	10.96333333	3.896666667
ENSG00000196455	PIK3R4	phosphoinositide-3-kinase regulatory subunit 4 [Source:HGNC Symbol;Acc:HGNC:8982]	0.456	-1.132421104	1.35E-14	1.66E-13	yes	down	12.04	13.28	10.88	4.18	4.87	4.03	12.06666667	4.36
ENSG00000139496	NUP58	nucleoporin 58 [Source:HGNC Symbol;Acc:HGNC:20261]	0.488	-1.034957842	1.37E-14	1.69E-13	yes	down	32.62	30.64	47.67	12.74	13.13	14.73	36.97666667	13.53333333
ENSG00000102781	KATNAL1	katanin catalytic subunit A1 like 1 [Source:HGNC Symbol;Acc:HGNC:28361]	0.449	-1.153876601	1.41E-14	1.72E-13	yes	down	7.28	6.77	9.91	2.59	2.41	3.91	7.986666667	2.97
ENSG00000109586	GALNT7	polypeptide N-acetylgalactosaminyltransferase 7 [Source:HGNC Symbol;Acc:HGNC:4129]	0.487	-1.039101781	1.42E-14	1.73E-13	yes	down	22.74	20.8	31.14	9.15	9.07	9.64	24.89333333	9.286666667
ENSG00000164114	MAP9	microtubule associated protein 9 [Source:HGNC Symbol;Acc:HGNC:26118]	0.367	-1.444956851	1.45E-14	1.78E-13	yes	down	4.34	4.79	6.32	1.18	1.59	1.38	5.15	1.383333333
ENSG00000083720	OXCT1	3-oxoacid CoA-transferase 1 [Source:HGNC Symbol;Acc:HGNC:8527]	0.405	-1.303722807	1.48E-14	1.81E-13	yes	down	6.18	5.84	7.55	2.05	1.66	2.61	6.523333333	2.106666667
ENSG00000214176	PLEKHM1P1	pleckstrin homology and RUN domain containing M1 pseudogene 1 [Source:HGNC Symbol;Acc:HGNC:35411]	2.119	1.083687764	1.49E-14	1.81E-13	yes	up	6.9	4.71	6.44	9.52	8.31	8.53	6.016666667	8.786666667
ENSG00000144815	NXPE3	neurexophilin and PC-esterase domain family member 3 [Source:HGNC Symbol;Acc:HGNC:28238]	0.476	-1.072157148	1.55E-14	1.89E-13	yes	down	21.99	20.26	22.62	6.27	7.93	10.33	21.62333333	8.176666667
ENSG00000115368	WDR75	WD repeat domain 75 [Source:HGNC Symbol;Acc:HGNC:25725]	0.497	-1.008738707	1.73E-14	2.09E-13	yes	down	33.82	37.83	47.68	14.15	13.44	20.69	39.77666667	16.09333333
ENSG00000108479	GALK1	galactokinase 1 [Source:HGNC Symbol;Acc:HGNC:4118]	2.002	1.001402663	1.80E-14	2.18E-13	yes	up	34.76	36.34	28.35	51.28	52.47	47.49	33.15	50.41333333
ENSG00000147862	NFIB	nuclear factor I B [Source:HGNC Symbol;Acc:HGNC:7785]	0.451	-1.147936532	1.80E-14	2.18E-13	yes	down	5.04	3.58	5.35	1.82	1.49	1.7	4.656666667	1.67
ENSG00000153914	SREK1	splicing regulatory glutamic acid and lysine rich protein 1 [Source:HGNC Symbol;Acc:HGNC:17882]	0.498	-1.006144952	1.85E-14	2.23E-13	yes	down	20.53	25.86	26.55	8.95	7.95	8.21	24.31333333	8.37
ENSG00000158987	RAPGEF6	Rap guanine nucleotide exchange factor 6 [Source:HGNC Symbol;Acc:HGNC:20655]	0.422	-1.244662683	1.87E-14	2.26E-13	yes	down	5.66	5.66	9.36	2.21	2.15	2.25	6.893333333	2.203333333
ENSG00000129292	PHF20L1	PHD finger protein 20 like 1 [Source:HGNC Symbol;Acc:HGNC:24280]	0.472	-1.083867662	1.91E-14	2.30E-13	yes	down	11.5	11.46	14.64	4.09	4.87	5.77	12.53333333	4.91
ENSG00000197535	MYO5A	myosin VA [Source:HGNC Symbol;Acc:HGNC:7602]	0.427	-1.228967774	1.94E-14	2.34E-13	yes	down	7.67	5.31	6.84	1.47	2.14	2.4	6.606666667	2.003333333
ENSG00000087338	GMCL1	germ cell-less 1, spermatogenesis associated [Source:HGNC Symbol;Acc:HGNC:23843]	0.457	-1.129694459	2.00E-14	2.40E-13	yes	down	10.63	9.27	12.73	3.56	3.48	4.12	10.87666667	3.72
ENSG00000072818	ACAP1	ArfGAP with coiled-coil, ankyrin repeat and PH domains 1 [Source:HGNC Symbol;Acc:HGNC:16467]	3.387	1.759832969	2.02E-14	2.43E-13	yes	up	2.95	1.45	2.52	5.42	10.24	6.17	2.306666667	7.276666667
ENSG00000106992	AK1	adenylate kinase 1 [Source:HGNC Symbol;Acc:HGNC:361]	2.019	1.013972735	2.07E-14	2.47E-13	yes	up	41.3	59.08	38.07	63.8	63.19	70.9	46.15	65.96333333
ENSG00000170190	SLC16A5	solute carrier family 16 member 5 [Source:HGNC Symbol;Acc:HGNC:10926]	2.11	1.077299237	2.15E-14	2.56E-13	yes	up	5.4	4.09	4.1	6.98	6.74	7.74	4.53	7.153333333
ENSG00000129003	VPS13C	vacuolar protein sorting 13 homolog C [Source:HGNC Symbol;Acc:HGNC:23594]	0.443	-1.174009934	2.33E-14	2.77E-13	yes	down	5.62	5.66	5.77	1.36	1.71	2.16	5.683333333	1.743333333
ENSG00000111247	RAD51AP1	RAD51 associated protein 1 [Source:HGNC Symbol;Acc:HGNC:16956]	0.444	-1.170652369	2.37E-14	2.80E-13	yes	down	24.4	23.15	34.31	7.58	9.66	10.75	27.28666667	9.33
ENSG00000204054	LINC00963	long intergenic non-protein coding RNA 963 [Source:HGNC Symbol;Acc:HGNC:48716]	2.254	1.17219982	2.38E-14	2.81E-13	yes	up	4.66	3.23	3.33	7.06	7.12	7.86	3.74	7.346666667
ENSG00000153922	CHD1	chromodomain helicase DNA binding protein 1 [Source:HGNC Symbol;Acc:HGNC:1915]	0.451	-1.149422164	2.39E-14	2.83E-13	yes	down	20.86	26.43	28.2	7.84	8.44	9.26	25.16333333	8.513333333
ENSG00000153936	HS2ST1	heparan sulfate 2-O-sulfotransferase 1 [Source:HGNC Symbol;Acc:HGNC:5193]	0.472	-1.084282793	2.40E-14	2.83E-13	yes	down	11.81	10.77	16.94	4.28	4.49	5.28	13.17333333	4.683333333
ENSG00000115904	SOS1	SOS Ras/Rac guanine nucleotide exchange factor 1 [Source:HGNC Symbol;Acc:HGNC:11187]	0.496	-1.011052237	2.41E-14	2.84E-13	yes	down	6.63	5.53	8.49	2.86	2.33	3.22	6.883333333	2.803333333
ENSG00000073711	PPP2R3A	protein phosphatase 2 regulatory subunit B''alpha [Source:HGNC Symbol;Acc:HGNC:9307]	0.439	-1.186138392	2.44E-14	2.87E-13	yes	down	6.04	6.09	9.66	2.55	2.58	2.31	7.263333333	2.48
ENSG00000047932	GOPC	golgi associated PDZ and coiled-coil motif containing [Source:HGNC Symbol;Acc:HGNC:17643]	0.455	-1.137503266	2.63E-14	3.09E-13	yes	down	10.83	11.33	15.52	3.75	3.83	5.23	12.56	4.27
ENSG00000164327	RICTOR	RPTOR independent companion of MTOR complex 2 [Source:HGNC Symbol;Acc:HGNC:28611]	0.455	-1.137504339	2.68E-14	3.15E-13	yes	down	5.73	6.92	8.92	2.65	2.83	2.51	7.19	2.663333333
ENSG00000054654	SYNE2	spectrin repeat containing nuclear envelope protein 2 [Source:HGNC Symbol;Acc:HGNC:17084]	0.406	-1.300048853	2.71E-14	3.19E-13	yes	down	7.28	8.25	8.34	2.41	2.02	3.72	7.956666667	2.716666667
ENSG00000116663	FBXO6	F-box protein 6 [Source:HGNC Symbol;Acc:HGNC:13585]	2.334	1.222529583	2.74E-14	3.22E-13	yes	up	7.78	6.88	7.19	11.78	13.15	12.82	7.283333333	12.58333333
ENSG00000187951	AC091057.1	OTU deubiquitinase 7A pseudogene [Source:NCBI gene (formerly Entrezgene);Acc:100288637]	0.248	-2.014424673	2.74E-14	3.22E-13	yes	down	2.11	2.78	2.93	0.55	0.47	0.73	2.606666667	0.583333333
ENSG00000094975	SUCO	SUN domain containing ossification factor [Source:HGNC Symbol;Acc:HGNC:1240]	0.468	-1.096780366	2.85E-14	3.34E-13	yes	down	16.3	17.09	25.03	5.94	7.41	7.39	19.47333333	6.913333333
ENSG00000138780	GSTCD	glutathione S-transferase C-terminal domain containing [Source:HGNC Symbol;Acc:HGNC:25806]	0.45	-1.153394155	2.95E-14	3.45E-13	yes	down	7.08	6.58	7.95	2.82	2.05	3.11	7.203333333	2.66
ENSG00000170191	NANP	N-acetylneuraminic acid phosphatase [Source:HGNC Symbol;Acc:HGNC:16140]	0.46	-1.121224983	2.97E-14	3.47E-13	yes	down	9.48	9.16	12.63	3.1	3.55	4.06	10.42333333	3.57
ENSG00000139618	BRCA2	BRCA2 DNA repair associated [Source:HGNC Symbol;Acc:HGNC:1101]	0.386	-1.373764564	3.00E-14	3.50E-13	yes	down	4.98	6.14	6.3	1.07	1.06	1.04	5.806666667	1.056666667
ENSG00000116127	ALMS1	ALMS1 centrosome and basal body associated protein [Source:HGNC Symbol;Acc:HGNC:428]	0.454	-1.140543966	3.07E-14	3.58E-13	yes	down	5.31	11.3	7.85	1.97	2.36	2.07	8.153333333	2.133333333
ENSG00000242779	ZNF702P	zinc finger protein 702, pseudogene [Source:HGNC Symbol;Acc:HGNC:25775]	0.457	-1.130007882	3.25E-14	3.79E-13	yes	down	13.27	11.15	15.73	6.01	6.29	6.44	13.38333333	6.246666667
ENSG00000235636	NUS1P1	NUS1 pseudogene 1 [Source:HGNC Symbol;Acc:HGNC:38472]	4.124	2.043964428	3.43E-14	3.98E-13	yes	up	3.21	4.3	3.14	8.92	10.59	11.7	3.55	10.40333333
ENSG00000196550	FAM72A	family with sequence similarity 72 member A [Source:HGNC Symbol;Acc:HGNC:24044]	0.414	-1.272816407	3.54E-14	4.11E-13	yes	down	14.58	14.83	20.51	5.4	5.76	6	16.64	5.72
ENSG00000033178	UBA6	ubiquitin like modifier activating enzyme 6 [Source:HGNC Symbol;Acc:HGNC:25581]	0.485	-1.045152845	3.66E-14	4.23E-13	yes	down	32.41	24.13	48.27	10.79	11.97	13.77	34.93666667	12.17666667
ENSG00000060749	QSER1	glutamine and serine rich 1 [Source:HGNC Symbol;Acc:HGNC:26154]	0.455	-1.137640968	3.80E-14	4.39E-13	yes	down	9.38	8.56	14.15	3.15	3.74	4.21	10.69666667	3.7
ENSG00000196976	LAGE3	L antigen family member 3 [Source:HGNC Symbol;Acc:HGNC:26058]	2.143	1.099889722	3.89E-14	4.48E-13	yes	up	56.03	48.85	37.82	78.95	74.44	75.42	47.56666667	76.27
ENSG00000171425	ZNF581	zinc finger protein 581 [Source:HGNC Symbol;Acc:HGNC:25017]	2.363	1.240530415	3.96E-14	4.55E-13	yes	up	19.47	20.07	13.83	33.86	31.33	26.81	17.79	30.66666667
ENSG00000006634	DBF4	DBF4 zinc finger [Source:HGNC Symbol;Acc:HGNC:17364]	0.474	-1.076646846	3.97E-14	4.57E-13	yes	down	17.86	23.17	27.96	7.15	8.12	8.39	22.99666667	7.886666667
ENSG00000157741	UBN2	ubinuclein 2 [Source:HGNC Symbol;Acc:HGNC:21931]	0.428	-1.224071266	4.10E-14	4.71E-13	yes	down	1.92	1.73	2.4	0.63	1.09	1.12	2.016666667	0.946666667
ENSG00000156162	DPY19L4	dpy-19 like 4 [Source:HGNC Symbol;Acc:HGNC:27829]	0.485	-1.044165174	4.22E-14	4.84E-13	yes	down	14.68	12.32	19.37	6.03	6.09	5.64	15.45666667	5.92
ENSG00000100731	PCNX1	pecanex 1 [Source:HGNC Symbol;Acc:HGNC:19740]	0.471	-1.084860438	4.35E-14	4.98E-13	yes	down	9.85	7.31	11.12	2.98	2.9	4.81	9.426666667	3.563333333
ENSG00000223547	ZNF844	zinc finger protein 844 [Source:HGNC Symbol;Acc:HGNC:25932]	2.49	1.316218706	4.35E-14	4.99E-13	yes	up	1.69	1.67	2.15	3.42	4.2	2.75	1.836666667	3.456666667
ENSG00000138231	DBR1	debranching RNA lariats 1 [Source:HGNC Symbol;Acc:HGNC:15594]	0.418	-1.259483933	4.39E-14	5.03E-13	yes	down	8.5	8.23	7.14	2.37	2.28	3.39	7.956666667	2.68
ENSG00000119508	NR4A3	nuclear receptor subfamily 4 group A member 3 [Source:HGNC Symbol;Acc:HGNC:7982]	6.423	2.683301712	4.42E-14	5.06E-13	yes	up	0.15	0.15	0.21	0.81	0.84	0.68	0.17	0.776666667
ENSG00000122417	ODF2L	outer dense fiber of sperm tails 2 like [Source:HGNC Symbol;Acc:HGNC:29225]	0.444	-1.170088957	4.56E-14	5.21E-13	yes	down	20.85	29.15	29.11	9.9	8.43	7.68	26.37	8.67
ENSG00000100116	GCAT	glycine C-acetyltransferase [Source:HGNC Symbol;Acc:HGNC:4188]	2.067	1.047274302	4.79E-14	5.46E-13	yes	up	13.88	13.9	14.46	24.18	21.86	21.43	14.08	22.49
ENSG00000168569	TMEM223	transmembrane protein 223 [Source:HGNC Symbol;Acc:HGNC:28464]	2.042	1.029921276	4.83E-14	5.51E-13	yes	up	23.32	18.63	18.68	29.94	30.9	31.76	20.21	30.86666667
ENSG00000101752	MIB1	mindbomb E3 ubiquitin protein ligase 1 [Source:HGNC Symbol;Acc:HGNC:21086]	0.474	-1.076105767	5.16E-14	5.87E-13	yes	down	12.44	11.09	17.68	4.11	4.62	5.91	13.73666667	4.88
ENSG00000115942	ORC2	origin recognition complex subunit 2 [Source:HGNC Symbol;Acc:HGNC:8488]	0.495	-1.014693467	5.33E-14	6.05E-13	yes	down	13.82	14.04	18.68	4.82	5.56	5.35	15.51333333	5.243333333
ENSG00000166004	CEP295	centrosomal protein 295 [Source:HGNC Symbol;Acc:HGNC:29366]	0.394	-1.342453941	5.91E-14	6.68E-13	yes	down	5.22	7.32	7.13	1.54	2.3	2.03	6.556666667	1.956666667
ENSG00000165675	ENOX2	ecto-NOX disulfide-thiol exchanger 2 [Source:HGNC Symbol;Acc:HGNC:2259]	0.41	-1.285799946	6.02E-14	6.81E-13	yes	down	5.39	4.86	5.92	1.93	1.5	1.78	5.39	1.736666667
ENSG00000131437	KIF3A	kinesin family member 3A [Source:HGNC Symbol;Acc:HGNC:6319]	0.447	-1.161869704	6.55E-14	7.36E-13	yes	down	7.21	9.4	12.47	4.09	3.78	4.01	9.693333333	3.96
ENSG00000121621	KIF18A	kinesin family member 18A [Source:HGNC Symbol;Acc:HGNC:29441]	0.442	-1.178299512	6.79E-14	7.61E-13	yes	down	9.78	12.67	15.66	3.84	4.52	4.27	12.70333333	4.21
ENSG00000149809	TM7SF2	transmembrane 7 superfamily member 2 [Source:HGNC Symbol;Acc:HGNC:11863]	2.49	1.316150467	7.41E-14	8.28E-13	yes	up	10.73	7.91	10.14	18.9	18.47	16.25	9.593333333	17.87333333
ENSG00000099998	GGT5	gamma-glutamyltransferase 5 [Source:HGNC Symbol;Acc:HGNC:4260]	2.233	1.159038633	7.97E-14	8.87E-13	yes	up	10.97	6.35	8.77	16.08	8.59	9.29	8.696666667	11.32
ENSG00000164151	ICE1	interactor of little elongation complex ELL subunit 1 [Source:HGNC Symbol;Acc:HGNC:29154]	0.442	-1.176532048	8.31E-14	9.23E-13	yes	down	9.39	10.16	13.81	3.75	4.13	5.1	11.12	4.326666667
ENSG00000198406	BZW1P2	basic leucine zipper and W2 domains 1 pseudogene 2 [Source:HGNC Symbol;Acc:HGNC:33954]	0.413	-1.274340498	8.37E-14	9.28E-13	yes	down	85.5	73.01	129.16	26.72	33.34	25.92	95.89	28.66
ENSG00000278970	HEIH	hepatocellular carcinoma up-regulated EZH2-associated long non-coding RNA [Source:HGNC Symbol;Acc:HGNC:45049]	2.109	1.076224232	8.40E-14	9.31E-13	yes	up	12.33	13.24	14.72	22.34	21.76	19.3	13.43	21.13333333
ENSG00000125257	ABCC4	ATP binding cassette subfamily C member 4 [Source:HGNC Symbol;Acc:HGNC:55]	0.477	-1.069047149	8.56E-14	9.48E-13	yes	down	7.3	7.36	10.02	2.66	3.42	3.08	8.226666667	3.053333333
ENSG00000164045	CDC25A	cell division cycle 25A [Source:HGNC Symbol;Acc:HGNC:1725]	0.486	-1.039921008	8.76E-14	9.69E-13	yes	down	14.74	13.5	16.33	4.97	4.61	6.89	14.85666667	5.49
ENSG00000166845	C18orf54	chromosome 18 open reading frame 54 [Source:HGNC Symbol;Acc:HGNC:13796]	0.43	-1.21869833	9.07E-14	1.00E-12	yes	down	5.75	6.88	20.41	3.38	2.04	2.33	11.01333333	2.583333333
ENSG00000154874	CCDC144B	coiled-coil domain containing 144B (pseudogene) [Source:HGNC Symbol;Acc:HGNC:26704]	0.395	-1.341472163	9.11E-14	1.01E-12	yes	down	2.65	1.93	3.75	1.12	0.61	1.18	2.776666667	0.97
ENSG00000123575	FAM199X	family with sequence similarity 199, X-linked [Source:HGNC Symbol;Acc:HGNC:25195]	0.499	-1.003085887	9.12E-14	1.01E-12	yes	down	12.79	11.29	17.71	4.76	5.55	6.15	13.93	5.486666667
ENSG00000136381	IREB2	iron responsive element binding protein 2 [Source:HGNC Symbol;Acc:HGNC:6115]	0.439	-1.189294194	9.33E-14	1.03E-12	yes	down	7.64	7.41	11.92	3.59	3.1	6.76	8.99	4.483333333
ENSG00000183723	CMTM4	CKLF like MARVEL transmembrane domain containing 4 [Source:HGNC Symbol;Acc:HGNC:19175]	0.394	-1.344481832	9.45E-14	1.04E-12	yes	down	8.94	8.3	10.72	2.77	2.58	3.93	9.32	3.093333333
ENSG00000178966	RMI1	RecQ mediated genome instability 1 [Source:HGNC Symbol;Acc:HGNC:25764]	0.417	-1.263192645	9.62E-14	1.06E-12	yes	down	8.18	8.97	13.26	3.13	3.18	3.06	10.13666667	3.123333333
ENSG00000187244	BCAM	basal cell adhesion molecule (Lutheran blood group) [Source:HGNC Symbol;Acc:HGNC:6722]	2.065	1.046329072	9.63E-14	1.06E-12	yes	up	9.51	10.35	8.58	13.45	15.05	14.94	9.48	14.48
ENSG00000101935	AMMECR1	AMMECR nuclear protein 1 [Source:HGNC Symbol;Acc:HGNC:467]	0.436	-1.198440026	9.74E-14	1.07E-12	yes	down	5.49	5.78	7.58	2.55	2.36	2.58	6.283333333	2.496666667
ENSG00000188610	FAM72B	family with sequence similarity 72 member B [Source:HGNC Symbol;Acc:HGNC:24805]	0.427	-1.227617725	9.98E-14	1.10E-12	yes	down	15.83	14.9	20.5	4.26	6.6	5.56	17.07666667	5.473333333
ENSG00000197766	CFD	complement factor D [Source:HGNC Symbol;Acc:HGNC:2771]	2.781	1.47554949	1.19E-13	1.30E-12	yes	up	11.43	9.68	7.01	20.63	17.55	16.52	9.373333333	18.23333333
ENSG00000100916	BRMS1L	BRMS1 like transcriptional repressor [Source:HGNC Symbol;Acc:HGNC:20512]	0.418	-1.256757476	1.19E-13	1.30E-12	yes	down	9.06	9.67	11.39	3.03	3.29	2.9	10.04	3.073333333
ENSG00000166478	ZNF143	zinc finger protein 143 [Source:HGNC Symbol;Acc:HGNC:12928]	0.485	-1.043822579	1.20E-13	1.31E-12	yes	down	18.79	23.02	30.78	8.94	8.22	6.88	24.19666667	8.013333333
ENSG00000183828	NUDT14	nudix hydrolase 14 [Source:HGNC Symbol;Acc:HGNC:20141]	2.466	1.301913141	1.31E-13	1.43E-12	yes	up	16.75	14.3	12.06	29.34	25.18	26.82	14.37	27.11333333
ENSG00000169174	PCSK9	proprotein convertase subtilisin/kexin type 9 [Source:HGNC Symbol;Acc:HGNC:20001]	3.202	1.678992816	1.41E-13	1.53E-12	yes	up	1.41	1.12	0.78	2.57	3.15	2.45	1.103333333	2.723333333
ENSG00000156531	PHF6	PHD finger protein 6 [Source:HGNC Symbol;Acc:HGNC:18145]	0.494	-1.018141311	1.51E-13	1.63E-12	yes	down	18.62	17.63	27.08	7.28	7.32	9.02	21.11	7.873333333
ENSG00000171703	TCEA2	transcription elongation factor A2 [Source:HGNC Symbol;Acc:HGNC:11614]	2.17	1.117464913	1.65E-13	1.78E-12	yes	up	19.63	21.66	16.87	34.29	30.29	28.71	19.38666667	31.09666667
ENSG00000113593	PPWD1	peptidylprolyl isomerase domain and WD repeat containing 1 [Source:HGNC Symbol;Acc:HGNC:28954]	0.437	-1.195272975	1.68E-13	1.80E-12	yes	down	18.36	26.24	27.77	7.78	7.67	7.88	24.12333333	7.776666667
ENSG00000260917	AL158212.3	novel transcript, overlapping to VTI1A	0.176	-2.505441278	1.70E-13	1.82E-12	yes	down	1.75	1.37	1.66	0.1	0.26	0.27	1.593333333	0.21
ENSG00000187243	MAGED4B	MAGE family member D4B [Source:HGNC Symbol;Acc:HGNC:22880]	3.003	1.586354473	1.73E-13	1.85E-12	yes	up	2.36	1.81	2.14	5.37	4.78	4.65	2.103333333	4.933333333
ENSG00000102780	DGKH	diacylglycerol kinase eta [Source:HGNC Symbol;Acc:HGNC:2854]	0.406	-1.299649653	1.80E-13	1.92E-12	yes	down	1.96	2.8	2.78	0.94	1.42	1.77	2.513333333	1.376666667
ENSG00000198081	ZBTB14	zinc finger and BTB domain containing 14 [Source:HGNC Symbol;Acc:HGNC:12860]	0.359	-1.476519915	1.82E-13	1.94E-12	yes	down	4.31	4.75	6.02	1.06	1.48	1.52	5.026666667	1.353333333
ENSG00000152455	SUV39H2	suppressor of variegation 3-9 homolog 2 [Source:HGNC Symbol;Acc:HGNC:17287]	0.494	-1.018164366	1.91E-13	2.04E-12	yes	down	15.37	16.22	18.03	5.54	6.65	5.19	16.54	5.793333333
ENSG00000139505	MTMR6	myotubularin related protein 6 [Source:HGNC Symbol;Acc:HGNC:7453]	0.462	-1.112715198	2.01E-13	2.13E-12	yes	down	10.32	9.33	14.97	3.55	3.89	4.48	11.54	3.973333333
ENSG00000130313	PGLS	6-phosphogluconolactonase [Source:HGNC Symbol;Acc:HGNC:8903]	2.22	1.150615683	2.11E-13	2.23E-12	yes	up	101.68	80.58	62.34	153.37	128.24	122.67	81.53333333	134.76
ENSG00000163214	DHX57	DExH-box helicase 57 [Source:HGNC Symbol;Acc:HGNC:20086]	0.475	-1.07414544	2.15E-13	2.26E-12	yes	down	6.99	8.94	9.04	3.06	2.48	4.98	8.323333333	3.506666667
ENSG00000047188	YTHDC2	YTH domain containing 2 [Source:HGNC Symbol;Acc:HGNC:24721]	0.457	-1.128607034	2.16E-13	2.28E-12	yes	down	5.79	5.92	8.36	1.95	2.36	3.19	6.69	2.5
ENSG00000105808	RASA4	RAS p21 protein activator 4 [Source:HGNC Symbol;Acc:HGNC:23181]	2.388	1.255915277	2.17E-13	2.29E-12	yes	up	5.09	7.47	5.13	11.47	11.92	11.28	5.896666667	11.55666667
ENSG00000122376	SHLD2	shieldin complex subunit 2 [Source:HGNC Symbol;Acc:HGNC:28773]	0.479	-1.062291331	2.22E-13	2.33E-12	yes	down	14.41	18.45	22.45	6.41	7.04	6.68	18.43666667	6.71
ENSG00000148671	ADIRF	adipogenesis regulatory factor [Source:HGNC Symbol;Acc:HGNC:24043]	2.649	1.405668293	2.23E-13	2.34E-12	yes	up	17.32	17.29	27.91	44.08	45.35	36.82	20.84	42.08333333
ENSG00000114331	ACAP2	ArfGAP with coiled-coil, ankyrin repeat and PH domains 2 [Source:HGNC Symbol;Acc:HGNC:16469]	0.489	-1.031672062	2.29E-13	2.40E-12	yes	down	10.57	11.88	15.79	4.82	4.78	5.02	12.74666667	4.873333333
ENSG00000082269	FAM135A	family with sequence similarity 135 member A [Source:HGNC Symbol;Acc:HGNC:21084]	0.418	-1.257915049	2.30E-13	2.41E-12	yes	down	5.97	7.24	8.09	2.25	2.3	2.1	7.1	2.216666667
ENSG00000172296	SPTLC3	serine palmitoyltransferase long chain base subunit 3 [Source:HGNC Symbol;Acc:HGNC:16253]	0.436	-1.199174864	2.39E-13	2.49E-12	yes	down	4.94	4.14	6.06	1.71	2.5	2.83	5.046666667	2.346666667
ENSG00000198677	TTC37	tetratricopeptide repeat domain 37 [Source:HGNC Symbol;Acc:HGNC:23639]	0.496	-1.012068518	2.41E-13	2.51E-12	yes	down	16.44	22.85	26.31	7.29	7.84	8.01	21.86666667	7.713333333
ENSG00000147679	UTP23	UTP23 small subunit processome component [Source:HGNC Symbol;Acc:HGNC:28224]	0.466	-1.101590278	2.47E-13	2.57E-12	yes	down	23.5	20.6	26.25	9.59	12.26	9	23.45	10.28333333
ENSG00000103540	CCP110	centriolar coiled-coil protein 110 [Source:HGNC Symbol;Acc:HGNC:24342]	0.455	-1.134575872	2.53E-13	2.64E-12	yes	down	5.22	6.36	6.59	2.1	1.89	2.36	6.056666667	2.116666667
ENSG00000169583	CLIC3	chloride intracellular channel 3 [Source:HGNC Symbol;Acc:HGNC:2064]	2.173	1.119947074	2.71E-13	2.81E-12	yes	up	55.12	59.92	41.17	94.42	81.07	78.55	52.07	84.68
ENSG00000198690	FAN1	FANCD2 and FANCI associated nuclease 1 [Source:HGNC Symbol;Acc:HGNC:29170]	0.487	-1.037671732	2.72E-13	2.82E-12	yes	down	7.57	7.96	10	3.29	3.29	3.61	8.51	3.396666667
ENSG00000101460	MAP1LC3A	microtubule associated protein 1 light chain 3 alpha [Source:HGNC Symbol;Acc:HGNC:6838]	2.477	1.308696814	2.85E-13	2.95E-12	yes	up	15.71	14.59	12.8	32.2	22.87	23.99	14.36666667	26.35333333
ENSG00000146802	TMEM168	transmembrane protein 168 [Source:HGNC Symbol;Acc:HGNC:25826]	0.438	-1.190957031	2.87E-13	2.96E-12	yes	down	10.2	11.27	13.84	3.35	2.8	2.95	11.77	3.033333333
ENSG00000180488	MIGA1	mitoguardin 1 [Source:HGNC Symbol;Acc:HGNC:24741]	0.427	-1.226005491	2.87E-13	2.96E-12	yes	down	8.32	7.37	13.63	2.96	3.09	3.36	9.773333333	3.136666667
ENSG00000244242	IFITM10	interferon induced transmembrane protein 10 [Source:HGNC Symbol;Acc:HGNC:40022]	3.107	1.635440376	2.87E-13	2.96E-12	yes	up	1.24	1.18	0.97	2.3	2.51	2.43	1.13	2.413333333
ENSG00000139372	TDG	thymine DNA glycosylase [Source:HGNC Symbol;Acc:HGNC:11700]	0.488	-1.033862725	3.04E-13	3.13E-12	yes	down	16.58	15.47	25.21	6.71	7.23	7.31	19.08666667	7.083333333
ENSG00000158417	EIF5B	eukaryotic translation initiation factor 5B [Source:HGNC Symbol;Acc:HGNC:30793]	0.459	-1.123810716	3.30E-13	3.38E-12	yes	down	28.24	51.09	44.48	12.28	14.94	15.86	41.27	14.36
ENSG00000088179	PTPN4	protein tyrosine phosphatase non-receptor type 4 [Source:HGNC Symbol;Acc:HGNC:9656]	0.358	-1.482819197	3.49E-13	3.57E-12	yes	down	2.05	4.25	2.69	1.21	2.43	1.76	2.996666667	1.8
ENSG00000109674	NEIL3	nei like DNA glycosylase 3 [Source:HGNC Symbol;Acc:HGNC:24573]	0.5	-1.000558509	3.55E-13	3.63E-12	yes	down	13.93	12.02	14.58	4.87	5.04	5.53	13.51	5.146666667
ENSG00000181544	FANCB	FA complementation group B [Source:HGNC Symbol;Acc:HGNC:3583]	0.408	-1.294222251	3.71E-13	3.78E-12	yes	down	6.11	5.26	8.55	2.52	2.22	2.43	6.64	2.39
ENSG00000119541	VPS4B	vacuolar protein sorting 4 homolog B [Source:HGNC Symbol;Acc:HGNC:10895]	0.478	-1.063677288	3.86E-13	3.92E-12	yes	down	16.09	16.64	23.44	6.16	6.28	7.96	18.72333333	6.8
ENSG00000180376	CCDC66	coiled-coil domain containing 66 [Source:HGNC Symbol;Acc:HGNC:27709]	0.354	-1.49712725	3.94E-13	4.00E-12	yes	down	6.92	9.1	6.92	1.66	1.64	2.13	7.646666667	1.81
ENSG00000184489	PTP4A3	protein tyrosine phosphatase 4A3 [Source:HGNC Symbol;Acc:HGNC:9636]	2.306	1.205229264	3.95E-13	4.01E-12	yes	up	5.34	5.18	4.5	8.94	8.29	7.66	5.006666667	8.296666667
ENSG00000164187	LMBRD2	LMBR1 domain containing 2 [Source:HGNC Symbol;Acc:HGNC:25287]	0.408	-1.295103825	4.08E-13	4.14E-12	yes	down	3.53	3.41	5.68	1.15	1.21	1.47	4.206666667	1.276666667
ENSG00000169020	ATP5ME	ATP synthase membrane subunit e [Source:HGNC Symbol;Acc:HGNC:846]	2.096	1.067744382	4.30E-13	4.34E-12	yes	up	519.56	500.77	444.94	771.82	716.36	679.79	488.4233333	722.6566667
ENSG00000271425	NBPF10	NBPF member 10 [Source:HGNC Symbol;Acc:HGNC:31992]	0.449	-1.153868877	4.39E-13	4.42E-12	yes	down	11.36	6.8	13.21	2.96	3.06	4.81	10.45666667	3.61
ENSG00000103994	ZNF106	zinc finger protein 106 [Source:HGNC Symbol;Acc:HGNC:12886]	0.484	-1.047210458	4.51E-13	4.54E-12	yes	down	15	13.23	19.38	5.06	5.53	7.09	15.87	5.893333333
ENSG00000273132	AL355312.3	novel transcript, antisense to LRP11	4.031	2.01131453	4.64E-13	4.67E-12	yes	up	14.64	12.31	5.89	28.21	28.93	34.9	10.94666667	30.68
ENSG00000257702	LBX2-AS1	LBX2 antisense RNA 1 [Source:HGNC Symbol;Acc:HGNC:25136]	3.77	1.914673355	4.70E-13	4.72E-12	yes	up	1.34	1.59	0.94	3.33	4.26	3.42	1.29	3.67
ENSG00000120458	MSANTD2	Myb/SANT DNA binding domain containing 2 [Source:HGNC Symbol;Acc:HGNC:26266]	0.404	-1.306272412	4.90E-13	4.91E-12	yes	down	7.76	11.23	9.37	3.1	2.7	4.15	9.453333333	3.316666667
ENSG00000221821	C6orf226	chromosome 6 open reading frame 226 [Source:HGNC Symbol;Acc:HGNC:34431]	2.663	1.413106236	5.06E-13	5.06E-12	yes	up	19.62	21.12	16.99	39.1	39.23	35.39	19.24333333	37.90666667
ENSG00000183778	B3GALT5	beta-1,3-galactosyltransferase 5 [Source:HGNC Symbol;Acc:HGNC:920]	0.267	-1.902439264	5.53E-13	5.52E-12	yes	down	0.75	0.51	0.85	0.16	0.12	0.33	0.703333333	0.203333333
ENSG00000197937	ZNF347	zinc finger protein 347 [Source:HGNC Symbol;Acc:HGNC:16447]	0.424	-1.23844509	5.59E-13	5.58E-12	yes	down	4.76	4.46	6.67	1.86	2.3	3.22	5.296666667	2.46
ENSG00000085382	HACE1	HECT domain and ankyrin repeat containing E3 ubiquitin protein ligase 1 [Source:HGNC Symbol;Acc:HGNC:21033]	0.451	-1.149107617	5.77E-13	5.75E-12	yes	down	6.15	4.93	6.53	2.02	1.99	2.39	5.87	2.133333333
ENSG00000108370	RGS9	regulator of G protein signaling 9 [Source:HGNC Symbol;Acc:HGNC:10004]	2.286	1.192646689	5.80E-13	5.77E-12	yes	up	6.32	5.11	5.69	9.47	9.46	8.46	5.706666667	9.13
ENSG00000080200	CRYBG3	crystallin beta-gamma domain containing 3 [Source:HGNC Symbol;Acc:HGNC:34427]	0.421	-1.248247467	5.80E-13	5.77E-12	yes	down	4.11	5.93	5.9	1.26	1.75	2.62	5.313333333	1.876666667
ENSG00000198417	MT1F	metallothionein 1F [Source:HGNC Symbol;Acc:HGNC:7398]	3.935	1.976454393	5.80E-13	5.77E-12	yes	up	5.79	5.93	4.8	22.35	18.5	19.61	5.506666667	20.15333333
ENSG00000123104	ITPR2	inositol 1,4,5-trisphosphate receptor type 2 [Source:HGNC Symbol;Acc:HGNC:6181]	0.473	-1.08147838	5.89E-13	5.85E-12	yes	down	2.49	3.31	3.25	0.86	1.1	1.18	3.016666667	1.046666667
ENSG00000162614	NEXN	nexilin F-actin binding protein [Source:HGNC Symbol;Acc:HGNC:29557]	0.465	-1.105001896	6.16E-13	6.10E-12	yes	down	13.39	19.07	18.59	5.6	5.64	6.62	17.01666667	5.953333333
ENSG00000102189	EEA1	early endosome antigen 1 [Source:HGNC Symbol;Acc:HGNC:3185]	0.482	-1.053260779	6.45E-13	6.37E-12	yes	down	5.57	6.53	8.89	2.21	2.75	2.67	6.996666667	2.543333333
ENSG00000106080	FKBP14	FKBP prolyl isomerase 14 [Source:HGNC Symbol;Acc:HGNC:18625]	0.498	-1.004498917	6.95E-13	6.83E-12	yes	down	10.4	10.46	15.67	4.86	3.97	4.81	12.17666667	4.546666667
ENSG00000136856	SLC2A8	solute carrier family 2 member 8 [Source:HGNC Symbol;Acc:HGNC:13812]	2.28	1.189062212	6.98E-13	6.86E-12	yes	up	8.03	7.42	6.54	12.72	11.16	11.64	7.33	11.84
ENSG00000011405	PIK3C2A	phosphatidylinositol-4-phosphate 3-kinase catalytic subunit type 2 alpha [Source:HGNC Symbol;Acc:HGNC:8971]	0.493	-1.021789764	7.11E-13	6.97E-12	yes	down	11.1	8.71	18.42	3.26	3.77	4.28	12.74333333	3.77
ENSG00000136643	RPS6KC1	ribosomal protein S6 kinase C1 [Source:HGNC Symbol;Acc:HGNC:10439]	0.495	-1.014627274	7.70E-13	7.52E-12	yes	down	9	9.3	13.36	3.55	3.92	4.24	10.55333333	3.903333333
ENSG00000213390	ARHGAP19	Rho GTPase activating protein 19 [Source:HGNC Symbol;Acc:HGNC:23724]	0.451	-1.149408197	7.72E-13	7.53E-12	yes	down	5.81	5.39	7.71	1.85	2.08	2.42	6.303333333	2.116666667
ENSG00000176973	FAM89B	family with sequence similarity 89 member B [Source:HGNC Symbol;Acc:HGNC:16708]	2.829	1.500296254	7.75E-13	7.56E-12	yes	up	7.58	4.92	10.4	17.5	13.26	17.35	7.633333333	16.03666667
ENSG00000227097	RPS28P7	ribosomal protein S28 pseudogene 7 [Source:HGNC Symbol;Acc:HGNC:35787]	2.51	1.327787011	8.20E-13	7.97E-12	yes	up	1070.82	1319.44	1075.23	1746.78	1893.58	1972.88	1155.163333	1871.08
ENSG00000006606	CCL26	C-C motif chemokine ligand 26 [Source:HGNC Symbol;Acc:HGNC:10625]	3.411	1.770024599	8.66E-13	8.38E-12	yes	up	13.19	13.1	10.27	28.49	35.05	26.94	12.18666667	30.16
ENSG00000105497	ZNF175	zinc finger protein 175 [Source:HGNC Symbol;Acc:HGNC:12964]	0.468	-1.096675572	8.86E-13	8.57E-12	yes	down	4.05	4.64	4.54	2.41	1.56	3.4	4.41	2.456666667
ENSG00000025708	TYMP	thymidine phosphorylase [Source:HGNC Symbol;Acc:HGNC:3148]	2.386	1.254883016	9.44E-13	9.10E-12	yes	up	8.34	7.09	6.29	13.64	13.68	16.25	7.24	14.52333333
ENSG00000125351	UPF3B	UPF3B regulator of nonsense mediated mRNA decay [Source:HGNC Symbol;Acc:HGNC:20439]	0.479	-1.062872464	9.81E-13	9.43E-12	yes	down	12.69	15.71	14.92	4.67	4.95	5.8	14.44	5.14
ENSG00000058091	CDK14	cyclin dependent kinase 14 [Source:HGNC Symbol;Acc:HGNC:8883]	0.438	-1.190555785	9.88E-13	9.49E-12	yes	down	4.24	3.68	5.88	1.63	1.39	1.68	4.6	1.566666667
ENSG00000141574	SECTM1	secreted and transmembrane 1 [Source:HGNC Symbol;Acc:HGNC:10707]	2.424	1.277482672	1.01E-12	9.67E-12	yes	up	7.66	6.6	4.41	12.16	10.06	9.5	6.223333333	10.57333333
ENSG00000173349	SFT2D3	SFT2 domain containing 3 [Source:HGNC Symbol;Acc:HGNC:28767]	447.581	8.806005203	1.03E-12	9.83E-12	yes	up	0	0	0	0.6	0.97	0.94	0	0.836666667
ENSG00000092470	WDR76	WD repeat domain 76 [Source:HGNC Symbol;Acc:HGNC:25773]	0.497	-1.009082259	1.03E-12	9.85E-12	yes	down	11.42	10.49	14.67	3.6	4.72	4.02	12.19333333	4.113333333
ENSG00000126759	CFP	complement factor properdin [Source:HGNC Symbol;Acc:HGNC:8864]	3.048	1.607654248	1.07E-12	1.02E-11	yes	up	4.58	4.07	3.97	11.95	9.41	8.99	4.206666667	10.11666667
ENSG00000197530	MIB2	mindbomb E3 ubiquitin protein ligase 2 [Source:HGNC Symbol;Acc:HGNC:30577]	2.025	1.017864415	1.08E-12	1.03E-11	yes	up	19.87	23.95	15.16	27.14	23.55	29.48	19.66	26.72333333
ENSG00000125266	EFNB2	ephrin B2 [Source:HGNC Symbol;Acc:HGNC:3227]	0.489	-1.032823266	1.10E-12	1.05E-11	yes	down	7.88	6.47	7.82	2.38	2.68	3.06	7.39	2.706666667
ENSG00000211772	TRBC2	T cell receptor beta constant 2 [Source:HGNC Symbol;Acc:HGNC:12157]	2.62	1.389713326	1.10E-12	1.05E-11	yes	up	6.09	5.94	5.36	11.74	13.82	10.83	5.796666667	12.13
ENSG00000197019	SERTAD1	SERTA domain containing 1 [Source:HGNC Symbol;Acc:HGNC:17932]	2.175	1.121132211	1.11E-12	1.06E-11	yes	up	12.18	12.9	10.12	16.2	17.32	24.22	11.73333333	19.24666667
ENSG00000228300	FAM174C	family with sequence similarity 174 member C [Source:HGNC Symbol;Acc:HGNC:26073]	2.123	1.085880685	1.15E-12	1.09E-11	yes	up	47.6	54.93	37.81	74.92	76	77.85	46.78	76.25666667
ENSG00000258441	LINC00641	long intergenic non-protein coding RNA 641 [Source:HGNC Symbol;Acc:HGNC:27511]	0.268	-1.900284571	1.15E-12	1.09E-11	yes	down	1.76	2.4	2.64	0.41	0.32	0.62	2.266666667	0.45
ENSG00000125775	SDCBP2	syndecan binding protein 2 [Source:HGNC Symbol;Acc:HGNC:15756]	3.035	1.601540319	1.18E-12	1.12E-11	yes	up	2.8	3.14	3.06	7.63	6.67	6.13	3	6.81
ENSG00000174405	LIG4	DNA ligase 4 [Source:HGNC Symbol;Acc:HGNC:6601]	0.346	-1.530792104	1.21E-12	1.15E-11	yes	down	3.63	4.41	6.11	0.98	1.47	1.15	4.716666667	1.2
ENSG00000255508	AP002990.1	novel protein	2.295	1.198730335	1.24E-12	1.17E-11	yes	up	2.73	2.6	8.74	12.22	12.24	10.59	4.69	11.68333333
ENSG00000066933	MYO9A	myosin IXA [Source:HGNC Symbol;Acc:HGNC:7608]	0.448	-1.158434109	1.31E-12	1.23E-11	yes	down	3.81	3.05	5.7	1.69	1.77	2.29	4.186666667	1.916666667
ENSG00000089335	ZNF302	zinc finger protein 302 [Source:HGNC Symbol;Acc:HGNC:13848]	0.403	-1.310902975	1.32E-12	1.24E-11	yes	down	6.71	8.31	9.05	2.86	2.7	2.68	8.023333333	2.746666667
ENSG00000258655	ARHGAP5-AS1	ARHGAP5 antisense RNA 1 (head to head) [Source:HGNC Symbol;Acc:HGNC:20279]	2.615	1.38704117	1.35E-12	1.27E-11	yes	up	2.67	3.06	3.31	6	5.64	5.93	3.013333333	5.856666667
ENSG00000119397	CNTRL	centriolin [Source:HGNC Symbol;Acc:HGNC:1858]	0.382	-1.388792873	1.36E-12	1.28E-11	yes	down	3.26	4.32	4.75	1.57	1	1.19	4.11	1.253333333
ENSG00000118412	CASP8AP2	caspase 8 associated protein 2 [Source:HGNC Symbol;Acc:HGNC:1510]	0.395	-1.339540387	1.40E-12	1.32E-11	yes	down	3.4	3.72	4.93	1.11	1.31	1.59	4.016666667	1.336666667
ENSG00000163002	NUP35	nucleoporin 35 [Source:HGNC Symbol;Acc:HGNC:29797]	0.497	-1.009393368	1.51E-12	1.41E-11	yes	down	29.06	27.46	40.77	10.14	10.48	12.43	32.43	11.01666667
ENSG00000284820	AC068946.2	novel protein	2.116	1.081022137	1.52E-12	1.42E-11	yes	up	5.32	3.89	3.38	7.27	6.43	6.65	4.196666667	6.783333333
ENSG00000127914	AKAP9	A-kinase anchoring protein 9 [Source:HGNC Symbol;Acc:HGNC:379]	0.474	-1.075526633	1.53E-12	1.42E-11	yes	down	6.45	11.77	9.76	2.8	3.16	2.98	9.326666667	2.98
ENSG00000172183	ISG20	interferon stimulated exonuclease gene 20 [Source:HGNC Symbol;Acc:HGNC:6130]	2.841	1.506365174	1.58E-12	1.47E-11	yes	up	3.8	5.25	3.95	10.84	9.16	8.24	4.333333333	9.413333333
ENSG00000234444	ZNF736	zinc finger protein 736 [Source:HGNC Symbol;Acc:HGNC:32467]	0.358	-1.483215801	1.60E-12	1.49E-11	yes	down	3.49	3.27	3.19	1.28	2.25	1.24	3.316666667	1.59
ENSG00000164066	INTU	inturned planar cell polarity protein [Source:HGNC Symbol;Acc:HGNC:29239]	0.465	-1.105760389	1.62E-12	1.50E-11	yes	down	3.57	5.13	3.84	3.01	1.75	1.72	4.18	2.16
ENSG00000107890	ANKRD26	ankyrin repeat domain 26 [Source:HGNC Symbol;Acc:HGNC:29186]	0.377	-1.405483713	1.63E-12	1.51E-11	yes	down	3.46	6.67	7.14	2.32	1.6	1.72	5.756666667	1.88
ENSG00000138376	BARD1	BRCA1 associated RING domain 1 [Source:HGNC Symbol;Acc:HGNC:952]	0.431	-1.215509812	1.65E-12	1.53E-11	yes	down	4.28	4.39	5.41	1.41	1.77	1.6	4.693333333	1.593333333
ENSG00000144736	SHQ1	SHQ1, H/ACA ribonucleoprotein assembly factor [Source:HGNC Symbol;Acc:HGNC:25543]	0.488	-1.036314646	1.66E-12	1.54E-11	yes	down	11.53	10.6	11.71	3.44	4.77	4.97	11.28	4.393333333
ENSG00000183530	PRR14L	proline rich 14 like [Source:HGNC Symbol;Acc:HGNC:28738]	0.486	-1.041067804	1.66E-12	1.54E-11	yes	down	4.88	4.92	6.54	1.45	2.18	2.31	5.446666667	1.98
ENSG00000186767	SPIN4	spindlin family member 4 [Source:HGNC Symbol;Acc:HGNC:27040]	0.47	-1.090173807	1.67E-12	1.55E-11	yes	down	6.9	5.95	8.61	2.36	2.61	2.52	7.153333333	2.496666667
ENSG00000066777	ARFGEF1	ADP ribosylation factor guanine nucleotide exchange factor 1 [Source:HGNC Symbol;Acc:HGNC:15772]	0.463	-1.112400954	1.70E-12	1.57E-11	yes	down	11.85	15.75	13.34	3.57	4.44	6.44	13.64666667	4.816666667
ENSG00000257732	AC089983.1	novel transcript, antisense to TXNRD1	2.194	1.133870062	1.84E-12	1.69E-11	yes	up	14.48	13.47	22.01	27.81	25.77	23.19	16.65333333	25.59
ENSG00000122877	EGR2	early growth response 2 [Source:HGNC Symbol;Acc:HGNC:3239]	17.811	4.154673778	1.87E-12	1.72E-11	yes	up	0.08	0.12	0.16	1.05	1.16	0.82	0.12	1.01
ENSG00000158050	DUSP2	dual specificity phosphatase 2 [Source:HGNC Symbol;Acc:HGNC:3068]	5.658	2.500372346	1.87E-12	1.72E-11	yes	up	0.77	1.13	0.62	3.25	3.72	1.99	0.84	2.986666667
ENSG00000114626	ABTB1	ankyrin repeat and BTB domain containing 1 [Source:HGNC Symbol;Acc:HGNC:18275]	2.147	1.102114277	2.02E-12	1.85E-11	yes	up	9.19	9.13	7.35	14.91	13.95	12.97	8.556666667	13.94333333
ENSG00000127995	CASD1	CAS1 domain containing 1 [Source:HGNC Symbol;Acc:HGNC:16014]	0.383	-1.385216066	2.08E-12	1.91E-11	yes	down	3.94	4.66	5.94	0.96	1.43	1.48	4.846666667	1.29
ENSG00000158246	TENT5B	terminal nucleotidyltransferase 5B [Source:HGNC Symbol;Acc:HGNC:28273]	0.359	-1.477338717	2.29E-12	2.09E-11	yes	down	5.26	5.54	5.05	1.25	1.41	1.61	5.283333333	1.423333333
ENSG00000270882	H4C14	H4 clustered histone 14 [Source:HGNC Symbol;Acc:HGNC:4794]	2.769	1.469256712	2.44E-12	2.21E-11	yes	up	13.15	9.84	10.97	32.02	26.73	25.31	11.32	28.02
ENSG00000105258	POLR2I	RNA polymerase II subunit I [Source:HGNC Symbol;Acc:HGNC:9196]	2.05	1.03545465	2.52E-12	2.27E-11	yes	up	181.15	190.3	124.83	252.53	254.02	281.53	165.4266667	262.6933333
ENSG00000106443	PHF14	PHD finger protein 14 [Source:HGNC Symbol;Acc:HGNC:22203]	0.492	-1.022211558	2.69E-12	2.43E-11	yes	down	7.77	9.14	13.56	4.26	3.6	4.05	10.15666667	3.97
ENSG00000158711	ELK4	ETS transcription factor ELK4 [Source:HGNC Symbol;Acc:HGNC:3326]	0.463	-1.11232889	2.71E-12	2.44E-11	yes	down	7.49	8.01	11.17	2.7	3.33	3.87	8.89	3.3
ENSG00000169750	RAC3	Rac family small GTPase 3 [Source:HGNC Symbol;Acc:HGNC:9803]	2.083	1.058523836	2.72E-12	2.45E-11	yes	up	14.32	14.77	14.24	22.73	21.38	21.98	14.44333333	22.03
ENSG00000145743	FBXL17	F-box and leucine rich repeat protein 17 [Source:HGNC Symbol;Acc:HGNC:13615]	0.436	-1.196271327	2.90E-12	2.61E-11	yes	down	7.18	5.17	8.42	2.49	2.32	3.16	6.923333333	2.656666667
ENSG00000183172	SMDT1	single-pass membrane protein with aspartate rich tail 1 [Source:HGNC Symbol;Acc:HGNC:25055]	2.022	1.016106875	3.00E-12	2.69E-11	yes	up	16.74	20.3	18.72	32.24	25.08	32.96	18.58666667	30.09333333
ENSG00000165525	NEMF	nuclear export mediator factor [Source:HGNC Symbol;Acc:HGNC:10663]	0.492	-1.023754951	3.06E-12	2.74E-11	yes	down	19.56	29.75	27.44	8.93	9.19	9.19	25.58333333	9.103333333
ENSG00000135763	URB2	URB2 ribosome biogenesis homolog [Source:HGNC Symbol;Acc:HGNC:28967]	0.431	-1.214317444	3.14E-12	2.80E-11	yes	down	9.33	7	10.54	2.2	2.53	3.87	8.956666667	2.866666667
ENSG00000136014	USP44	ubiquitin specific peptidase 44 [Source:HGNC Symbol;Acc:HGNC:20064]	0.293	-1.769827183	3.20E-12	2.86E-11	yes	down	3.18	2.38	3.18	0.46	0.48	0.81	2.913333333	0.583333333
ENSG00000122971	ACADS	acyl-CoA dehydrogenase short chain [Source:HGNC Symbol;Acc:HGNC:90]	2.087	1.061731594	3.29E-12	2.93E-11	yes	up	7.85	9.08	7.92	13.84	13.14	11.78	8.283333333	12.92
ENSG00000121741	ZMYM2	zinc finger MYM-type containing 2 [Source:HGNC Symbol;Acc:HGNC:12989]	0.449	-1.154446247	3.35E-12	2.98E-11	yes	down	9.02	12.78	13.64	2.67	3.17	2.4	11.81333333	2.746666667
ENSG00000130005	GAMT	guanidinoacetate N-methyltransferase [Source:HGNC Symbol;Acc:HGNC:4136]	2.041	1.029054742	3.38E-12	3.01E-11	yes	up	54.9	54.39	38.19	82.24	71.21	71.86	49.16	75.10333333
ENSG00000081019	RSBN1	round spermatid basic protein 1 [Source:HGNC Symbol;Acc:HGNC:25642]	0.464	-1.109039486	3.54E-12	3.15E-11	yes	down	7.16	7.41	9.12	2.96	3.23	3.1	7.896666667	3.096666667
ENSG00000177191	B3GNT8	UDP-GlcNAc:betaGal beta-1,3-N-acetylglucosaminyltransferase 8 [Source:HGNC Symbol;Acc:HGNC:24139]	2.869	1.520337572	3.58E-12	3.18E-11	yes	up	3.67	4.16	3.32	4.65	8.38	9.16	3.716666667	7.396666667
ENSG00000103490	PYCARD	PYD and CARD domain containing [Source:HGNC Symbol;Acc:HGNC:16608]	2.245	1.166884105	3.65E-12	3.24E-11	yes	up	18.8	18.63	15.86	28.64	30.79	30.67	17.76333333	30.03333333
ENSG00000271780	AL118558.3	novel transcript	7.063	2.820221754	3.69E-12	3.27E-11	yes	up	0.72	0.52	0.81	3.14	3.77	3.82	0.683333333	3.576666667
ENSG00000053900	ANAPC4	anaphase promoting complex subunit 4 [Source:HGNC Symbol;Acc:HGNC:19990]	0.447	-1.16268447	4.26E-12	3.75E-11	yes	down	11.67	18.42	17.56	4.67	5.4	5.27	15.88333333	5.113333333
ENSG00000178814	OPLAH	5-oxoprolinase, ATP-hydrolysing [Source:HGNC Symbol;Acc:HGNC:8149]	2.256	1.173647805	4.42E-12	3.88E-11	yes	up	2.83	3.63	3.47	5.82	4.45	4.83	3.31	5.033333333
ENSG00000160352	ZNF714	zinc finger protein 714 [Source:HGNC Symbol;Acc:HGNC:27124]	0.406	-1.301351228	4.48E-12	3.93E-11	yes	down	7	5.17	8.65	2.17	2.1	3.53	6.94	2.6
ENSG00000273117	INSIG1-DT	INSIG1 divergent transcript [Source:HGNC Symbol;Acc:HGNC:55155]	5.081	2.34501985	4.63E-12	4.06E-11	yes	up	0.84	0.69	0.77	3.35	3.15	2.37	0.766666667	2.956666667
ENSG00000147606	SLC26A7	solute carrier family 26 member 7 [Source:HGNC Symbol;Acc:HGNC:14467]	0.19	-2.395157905	4.66E-12	4.08E-11	yes	down	1.07	1.28	1.56	0.14	0.44	0.21	1.303333333	0.263333333
ENSG00000130208	APOC1	apolipoprotein C1 [Source:HGNC Symbol;Acc:HGNC:607]	3.164	1.661555043	5.12E-12	4.46E-11	yes	up	18.99	8.67	14.23	31.23	26.72	19.72	13.96333333	25.89
ENSG00000099999	RNF215	ring finger protein 215 [Source:HGNC Symbol;Acc:HGNC:33434]	2.049	1.035222214	5.18E-12	4.51E-11	yes	up	7.36	8.02	7.49	10.61	11.34	12.52	7.623333333	11.49
ENSG00000103995	CEP152	centrosomal protein 152 [Source:HGNC Symbol;Acc:HGNC:29298]	0.358	-1.482801608	5.53E-12	4.81E-11	yes	down	2.46	4.08	3.83	0.71	0.89	1.05	3.456666667	0.883333333
ENSG00000257621	PSMA3-AS1	PSMA3 antisense RNA 1 [Source:HGNC Symbol;Acc:HGNC:26445]	0.444	-1.17281065	5.93E-12	5.14E-11	yes	down	13.36	16.86	16.06	5.15	4.96	4.64	15.42666667	4.916666667
ENSG00000128585	MKLN1	muskelin 1 [Source:HGNC Symbol;Acc:HGNC:7109]	0.499	-1.00162845	6.22E-12	5.38E-11	yes	down	13.59	10.65	17.86	6.32	6.7	7.31	14.03333333	6.776666667
ENSG00000179546	HTR1D	5-hydroxytryptamine receptor 1D [Source:HGNC Symbol;Acc:HGNC:5289]	3.304	1.724321787	6.37E-12	5.50E-11	yes	up	0.8	0.78	0.78	2.13	2.1	1.99	0.786666667	2.073333333
ENSG00000109670	FBXW7	F-box and WD repeat domain containing 7 [Source:HGNC Symbol;Acc:HGNC:16712]	0.484	-1.045661838	7.81E-12	6.67E-11	yes	down	7.54	8.15	10.37	3.39	3.23	3.48	8.686666667	3.366666667
ENSG00000134900	TPP2	tripeptidyl peptidase 2 [Source:HGNC Symbol;Acc:HGNC:12016]	0.487	-1.038978012	7.91E-12	6.75E-11	yes	down	13.5	17.27	24.32	7.19	7.35	6.15	18.36333333	6.896666667
ENSG00000107560	RAB11FIP2	RAB11 family interacting protein 2 [Source:HGNC Symbol;Acc:HGNC:29152]	0.417	-1.260630239	7.91E-12	6.75E-11	yes	down	6.54	4.85	7.78	1.87	1.88	2.46	6.39	2.07
ENSG00000125657	TNFSF9	TNF superfamily member 9 [Source:HGNC Symbol;Acc:HGNC:11939]	2.67	1.416719472	8.02E-12	6.84E-11	yes	up	2.97	3.88	3.07	6.54	6.75	6.5	3.306666667	6.596666667
ENSG00000007516	BAIAP3	BAI1 associated protein 3 [Source:HGNC Symbol;Acc:HGNC:948]	2.52	1.333355187	8.05E-12	6.86E-11	yes	up	4.15	1.85	1.79	2.92	2.81	4.6	2.596666667	3.443333333
ENSG00000270069	MIR222HG	miR222/221 cluster host gene [Source:HGNC Symbol;Acc:HGNC:49555]	0.464	-1.106418312	8.24E-12	7.02E-11	yes	down	22.23	30.29	27.27	8.41	9.57	9.35	26.59666667	9.11
ENSG00000071189	SNX13	sorting nexin 13 [Source:HGNC Symbol;Acc:HGNC:21335]	0.489	-1.032976945	8.42E-12	7.16E-11	yes	down	7.17	7.97	13.18	4.37	6.04	3.44	9.44	4.616666667
ENSG00000173267	SNCG	synuclein gamma [Source:HGNC Symbol;Acc:HGNC:11141]	3.158	1.659110744	8.81E-12	7.47E-11	yes	up	5.66	5.42	4.65	13.07	12.41	11.99	5.243333333	12.49
ENSG00000182150	ERCC6L2	ERCC excision repair 6 like 2 [Source:HGNC Symbol;Acc:HGNC:26922]	0.492	-1.024096648	8.92E-12	7.56E-11	yes	down	3.46	3.21	4.85	2.13	1.78	1.87	3.84	1.926666667
ENSG00000188559	RALGAPA2	Ral GTPase activating protein catalytic subunit alpha 2 [Source:HGNC Symbol;Acc:HGNC:16207]	0.475	-1.073459618	9.33E-12	7.88E-11	yes	down	3.33	2.52	3.55	1.03	1.07	1.24	3.133333333	1.113333333
ENSG00000179387	ELMOD2	ELMO domain containing 2 [Source:HGNC Symbol;Acc:HGNC:28111]	0.45	-1.151858788	9.64E-12	8.11E-11	yes	down	8.73	7.65	8.58	3.06	2.14	2.44	8.32	2.546666667
ENSG00000157873	TNFRSF14	TNF receptor superfamily member 14 [Source:HGNC Symbol;Acc:HGNC:11912]	2.279	1.188136006	1.08E-11	9.00E-11	yes	up	7.99	8.32	5.73	11.2	12.67	12.51	7.346666667	12.12666667
ENSG00000072163	LIMS2	LIM zinc finger domain containing 2 [Source:HGNC Symbol;Acc:HGNC:16084]	2.094	1.066592276	1.09E-11	9.13E-11	yes	up	12.87	13.4	9.76	19.98	20.88	18.02	12.01	19.62666667
ENSG00000196337	CGB7	chorionic gonadotropin subunit beta 7 [Source:HGNC Symbol;Acc:HGNC:16451]	6.237	2.640887259	1.12E-11	9.31E-11	yes	up	0.19	0.38	0.21	1.36	1.6	1.36	0.26	1.44
ENSG00000153956	CACNA2D1	calcium voltage-gated channel auxiliary subunit alpha2delta 1 [Source:HGNC Symbol;Acc:HGNC:1399]	0.37	-1.433352016	1.12E-11	9.36E-11	yes	down	2.38	2.1	4.01	0.48	1.29	0.63	2.83	0.8
ENSG00000023516	AKAP11	A-kinase anchoring protein 11 [Source:HGNC Symbol;Acc:HGNC:369]	0.48	-1.05790978	1.14E-11	9.48E-11	yes	down	7.55	6.63	11.11	2.66	2.76	3.65	8.43	3.023333333
ENSG00000152082	MZT2B	mitotic spindle organizing protein 2B [Source:HGNC Symbol;Acc:HGNC:25886]	2.051	1.036018082	1.14E-11	9.49E-11	yes	up	370.4	327.63	240.85	528.05	472.67	444.64	312.96	481.7866667
ENSG00000137040	RANBP6	RAN binding protein 6 [Source:HGNC Symbol;Acc:HGNC:9851]	0.407	-1.295933726	1.15E-11	9.54E-11	yes	down	3.63	4.61	5.18	1.02	1.33	1.39	4.473333333	1.246666667
ENSG00000052344	PRSS8	serine protease 8 [Source:HGNC Symbol;Acc:HGNC:9491]	5.737	2.520382164	1.20E-11	9.96E-11	yes	up	0.62	0.66	1.78	2.12	2.77	2.08	1.02	2.323333333
ENSG00000164031	DNAJB14	DnaJ heat shock protein family (Hsp40) member B14 [Source:HGNC Symbol;Acc:HGNC:25881]	0.479	-1.062371465	1.23E-11	1.02E-10	yes	down	21.25	9	16.61	4.74	13.08	11.23	15.62	9.683333333
ENSG00000198924	DCLRE1A	DNA cross-link repair 1A [Source:HGNC Symbol;Acc:HGNC:17660]	0.412	-1.278046604	1.28E-11	1.06E-10	yes	down	4.43	4.04	6.05	1.19	1.53	1.73	4.84	1.483333333
ENSG00000187240	DYNC2H1	dynein cytoplasmic 2 heavy chain 1 [Source:HGNC Symbol;Acc:HGNC:2962]	0.397	-1.334526553	1.32E-11	1.09E-10	yes	down	3.45	5.54	3.47	1.39	1.02	1.19	4.153333333	1.2
ENSG00000140006	WDR89	WD repeat domain 89 [Source:HGNC Symbol;Acc:HGNC:20489]	0.448	-1.159516353	1.36E-11	1.12E-10	yes	down	6.76	6.99	10.04	2.43	2.64	3.11	7.93	2.726666667
ENSG00000004766	VPS50	VPS50 subunit of EARP/GARPII complex [Source:HGNC Symbol;Acc:HGNC:25956]	0.468	-1.095392381	1.39E-11	1.14E-10	yes	down	7.18	6.3	8.8	2.67	3.6	2.7	7.426666667	2.99
ENSG00000196295	GARS1-DT	GARS1 divergent transcript [Source:HGNC Symbol;Acc:HGNC:48951]	0.47	-1.087766728	1.39E-11	1.15E-10	yes	down	7.91	10.57	9.51	5.72	6.05	8.54	9.33	6.77
ENSG00000270194	AC097359.2	novel transcript, antisense to GOLGA4	3.605	1.850010393	1.44E-11	1.18E-10	yes	up	0.95	1.12	1	3.39	2.59	2.24	1.023333333	2.74
ENSG00000105617	LENG1	leukocyte receptor cluster member 1 [Source:HGNC Symbol;Acc:HGNC:15502]	2.007	1.004991619	1.45E-11	1.19E-10	yes	up	10.55	11.07	10.56	14.81	17.19	16.12	10.72666667	16.04
ENSG00000270607	AC009549.1	novel transcript	2.564	1.358382591	1.61E-11	1.31E-10	yes	up	3.6	4.35	3.56	6.19	7.26	8.78	3.836666667	7.41
ENSG00000165392	WRN	WRN RecQ like helicase [Source:HGNC Symbol;Acc:HGNC:12791]	0.482	-1.053401408	1.64E-11	1.33E-10	yes	down	3.31	5.93	5.28	1.33	1.47	4.2	4.84	2.333333333
ENSG00000139354	GAS2L3	growth arrest specific 2 like 3 [Source:HGNC Symbol;Acc:HGNC:27475]	0.496	-1.010848877	1.67E-11	1.36E-10	yes	down	11.75	9.18	14.99	4.77	4.05	5.08	11.97333333	4.633333333
ENSG00000129173	E2F8	E2F transcription factor 8 [Source:HGNC Symbol;Acc:HGNC:24727]	0.411	-1.282528243	1.73E-11	1.41E-10	yes	down	4.18	4.26	5.12	2.08	1.9	1.72	4.52	1.9
ENSG00000236901	MIR600HG	MIR600 host gene [Source:HGNC Symbol;Acc:HGNC:23642]	0.102	-3.290614568	1.77E-11	1.43E-10	yes	down	0.52	0.65	0.54	0.05	0.03	0.05	0.57	0.043333333
ENSG00000197121	PGAP1	post-GPI attachment to proteins inositol deacylase 1 [Source:HGNC Symbol;Acc:HGNC:25712]	0.425	-1.235438141	1.80E-11	1.46E-10	yes	down	1.75	2.18	2.93	0.75	1.2	0.82	2.286666667	0.923333333
ENSG00000080031	PTPRH	protein tyrosine phosphatase receptor type H [Source:HGNC Symbol;Acc:HGNC:9672]	2.326	1.21809095	1.83E-11	1.47E-10	yes	up	5.56	6.49	8.32	11.54	10.3	9.56	6.79	10.46666667
ENSG00000159674	SPON2	spondin 2 [Source:HGNC Symbol;Acc:HGNC:11253]	2.661	1.411759353	1.87E-11	1.50E-10	yes	up	5.2	4.89	2.99	7.43	7.83	7.88	4.36	7.713333333
ENSG00000154429	CCSAP	centriole, cilia and spindle associated protein [Source:HGNC Symbol;Acc:HGNC:29578]	0.488	-1.0347962	1.88E-11	1.51E-10	yes	down	5.39	5.28	7.43	2.04	2.08	2.41	6.033333333	2.176666667
ENSG00000166266	CUL5	cullin 5 [Source:HGNC Symbol;Acc:HGNC:2556]	0.463	-1.111290533	1.92E-11	1.54E-10	yes	down	13.22	12.98	20.82	4.81	5.27	6.25	15.67333333	5.443333333
ENSG00000213920	MDP1	magnesium dependent phosphatase 1 [Source:HGNC Symbol;Acc:HGNC:28781]	2.21	1.14372469	1.97E-11	1.58E-10	yes	up	19.45	17.95	20.93	30.78	33.35	28.92	19.44333333	31.01666667
ENSG00000169627	BOLA2B	bolA family member 2B [Source:HGNC Symbol;Acc:HGNC:32479]	2.332	1.221596558	1.97E-11	1.58E-10	yes	up	207.23	218.41	182.84	303.51	336.86	346.36	202.8266667	328.91
ENSG00000066557	LRRC40	leucine rich repeat containing 40 [Source:HGNC Symbol;Acc:HGNC:26004]	0.476	-1.071821855	2.03E-11	1.63E-10	yes	down	10.9	11.65	16.41	4.02	4.91	4.83	12.98666667	4.586666667
ENSG00000182263	FIGN	fidgetin, microtubule severing factor [Source:HGNC Symbol;Acc:HGNC:13285]	0.442	-1.176471706	2.04E-11	1.63E-10	yes	down	3.09	2.43	3.11	0.85	1.37	1.02	2.876666667	1.08
ENSG00000162063	CCNF	cyclin F [Source:HGNC Symbol;Acc:HGNC:1591]	0.487	-1.038350444	2.09E-11	1.67E-10	yes	down	10.62	10.25	9.78	3.21	3.3	5.08	10.21666667	3.863333333
ENSG00000137992	DBT	dihydrolipoamide branched chain transacylase E2 [Source:HGNC Symbol;Acc:HGNC:2698]	0.474	-1.076859553	2.19E-11	1.74E-10	yes	down	5.3	4.59	6.69	2.65	2.11	2.14	5.526666667	2.3
ENSG00000197299	BLM	BLM RecQ like helicase [Source:HGNC Symbol;Acc:HGNC:1058]	0.402	-1.315514117	2.21E-11	1.76E-10	yes	down	3.35	4.61	5.28	1.87	1.26	1.83	4.413333333	1.653333333
ENSG00000005700	IBTK	inhibitor of Bruton tyrosine kinase [Source:HGNC Symbol;Acc:HGNC:17853]	0.494	-1.018104805	2.23E-11	1.78E-10	yes	down	10.9	14.01	19.53	4.81	5.8	5.91	14.81333333	5.506666667
ENSG00000280077	AL353763.2	TEC	0.208	-2.264045442	2.36E-11	1.87E-10	yes	down	2.76	3.26	3.96	0.63	0.34	0.58	3.326666667	0.516666667
ENSG00000188603	CLN3	CLN3 lysosomal/endosomal transmembrane protein, battenin [Source:HGNC Symbol;Acc:HGNC:2074]	2.084	1.05917433	2.39E-11	1.90E-10	yes	up	15.98	13.18	11.14	20.25	21.28	20.83	13.43333333	20.78666667
ENSG00000105699	LSR	lipolysis stimulated lipoprotein receptor [Source:HGNC Symbol;Acc:HGNC:29572]	2.228	1.155999457	2.43E-11	1.92E-10	yes	up	8.43	7.06	5.04	11.98	9.91	11.07	6.843333333	10.98666667
ENSG00000110203	FOLR3	folate receptor gamma [Source:HGNC Symbol;Acc:HGNC:3795]	2.734	1.450788616	2.61E-11	2.06E-10	yes	up	6.94	8.89	8.01	14.07	17.05	16.6	7.946666667	15.90666667
ENSG00000138468	SENP7	SUMO specific peptidase 7 [Source:HGNC Symbol;Acc:HGNC:30402]	0.346	-1.530044382	2.64E-11	2.07E-10	yes	down	2.71	4.31	4.65	0.81	0.84	1.07	3.89	0.906666667
ENSG00000187257	RSBN1L	round spermatid basic protein 1 like [Source:HGNC Symbol;Acc:HGNC:24765]	0.492	-1.02456853	2.68E-11	2.10E-10	yes	down	7.06	5.98	8.27	2.53	1.98	1.8	7.103333333	2.103333333
ENSG00000206149	HERC2P9	hect domain and RLD 2 pseudogene 9 [Source:HGNC Symbol;Acc:HGNC:30495]	0.436	-1.197540961	2.69E-11	2.11E-10	yes	down	5.58	8.42	6.89	1.79	2.1	1.66	6.963333333	1.85
ENSG00000165671	NSD1	nuclear receptor binding SET domain protein 1 [Source:HGNC Symbol;Acc:HGNC:14234]	0.476	-1.070038483	2.85E-11	2.23E-10	yes	down	9.35	7.86	11.47	3.6	3.79	5.29	9.56	4.226666667
ENSG00000185515	BRCC3	BRCA1/BRCA2-containing complex subunit 3 [Source:HGNC Symbol;Acc:HGNC:24185]	0.491	-1.026222423	2.91E-11	2.27E-10	yes	down	15.17	19.49	21.65	6.46	7.57	6.92	18.77	6.983333333
ENSG00000128881	TTBK2	tau tubulin kinase 2 [Source:HGNC Symbol;Acc:HGNC:19141]	0.458	-1.125117439	3.08E-11	2.40E-10	yes	down	2.92	2.33	3.84	0.92	0.87	1.65	3.03	1.146666667
ENSG00000176225	RTTN	rotatin [Source:HGNC Symbol;Acc:HGNC:18654]	0.434	-1.20367164	3.19E-11	2.48E-10	yes	down	4.44	4.84	6.21	1.36	1.86	2.01	5.163333333	1.743333333
ENSG00000137770	CTDSPL2	CTD small phosphatase like 2 [Source:HGNC Symbol;Acc:HGNC:26936]	0.46	-1.119904529	3.20E-11	2.49E-10	yes	down	9.58	7.32	11.8	2.97	3.79	3.66	9.566666667	3.473333333
ENSG00000232931	LINC00342	long intergenic non-protein coding RNA 342 [Source:HGNC Symbol;Acc:HGNC:42470]	0.228	-2.133585094	3.36E-11	2.60E-10	yes	down	2.18	3.15	3.27	0.42	0.42	0.7	2.866666667	0.513333333
ENSG00000111554	MDM1	Mdm1 nuclear protein [Source:HGNC Symbol;Acc:HGNC:29917]	0.332	-1.588978511	3.53E-11	2.73E-10	yes	down	3.51	4.46	4.23	1.66	0.87	0.84	4.066666667	1.123333333
ENSG00000178295	GEN1	GEN1 Holliday junction 5' flap endonuclease [Source:HGNC Symbol;Acc:HGNC:26881]	0.317	-1.655635375	3.60E-11	2.78E-10	yes	down	2.66	4.33	5.23	0.88	0.6	2.1	4.073333333	1.193333333
ENSG00000113300	CNOT6	CCR4-NOT transcription complex subunit 6 [Source:HGNC Symbol;Acc:HGNC:14099]	0.497	-1.009122705	3.63E-11	2.80E-10	yes	down	11.37	10.88	17.87	4.4	4.46	6.79	13.37333333	5.216666667
ENSG00000104218	CSPP1	centrosome and spindle pole associated protein 1 [Source:HGNC Symbol;Acc:HGNC:26193]	0.441	-1.180857665	3.68E-11	2.84E-10	yes	down	5.06	6.45	6.41	1.81	1.75	1.93	5.973333333	1.83
ENSG00000179941	BBS10	Bardet-Biedl syndrome 10 [Source:HGNC Symbol;Acc:HGNC:26291]	0.463	-1.110541089	3.86E-11	2.97E-10	yes	down	6.48	6.8	9.8	2.51	2.73	2.7	7.693333333	2.646666667
ENSG00000204152	TIMM23B	translocase of inner mitochondrial membrane 23 homolog B [Source:HGNC Symbol;Acc:HGNC:23581]	2.053	1.03753883	3.88E-11	2.98E-10	yes	up	5.59	5.06	5.52	8.21	7.98	7.13	5.39	7.773333333
ENSG00000196712	NF1	neurofibromin 1 [Source:HGNC Symbol;Acc:HGNC:7765]	0.476	-1.070492241	3.92E-11	3.01E-10	yes	down	4.41	4.9	5.88	3.2	1.79	1.92	5.063333333	2.303333333
ENSG00000171291	ZNF439	zinc finger protein 439 [Source:HGNC Symbol;Acc:HGNC:20873]	0.393	-1.34756917	4.09E-11	3.14E-10	yes	down	4.81	5.34	6.03	1.61	1.53	1.49	5.393333333	1.543333333
ENSG00000115129	TP53I3	tumor protein p53 inducible protein 3 [Source:HGNC Symbol;Acc:HGNC:19373]	2.504	1.324103368	4.15E-11	3.18E-10	yes	up	11.19	10.28	7.95	20.18	18.26	16.58	9.806666667	18.34
ENSG00000196233	LCOR	ligand dependent nuclear receptor corepressor [Source:HGNC Symbol;Acc:HGNC:29503]	0.496	-1.012674626	4.15E-11	3.18E-10	yes	down	23.21	5.7	9.96	9.39	2.84	4.5	12.95666667	5.576666667
ENSG00000215154	AC141586.1	potassium channel tetramerisation domain containing 5 (KCTD5) pseudogene	2.312	1.209382157	4.25E-11	3.25E-10	yes	up	4.09	2.45	3.59	5.9	5.63	6.12	3.376666667	5.883333333
ENSG00000117266	CDK18	cyclin dependent kinase 18 [Source:HGNC Symbol;Acc:HGNC:8751]	2.735	1.451302411	4.41E-11	3.36E-10	yes	up	1.56	3	1.5	3.81	3.83	3.85	2.02	3.83
ENSG00000162066	AMDHD2	amidohydrolase domain containing 2 [Source:HGNC Symbol;Acc:HGNC:24262]	2.251	1.170656896	4.78E-11	3.63E-10	yes	up	7.02	6.5	5.26	10.78	9.07	11.11	6.26	10.32
ENSG00000175155	YPEL2	yippee like 2 [Source:HGNC Symbol;Acc:HGNC:18326]	2.154	1.107249668	4.78E-11	3.63E-10	yes	up	2.12	1.63	2.05	3.1	2.99	3.05	1.933333333	3.046666667
ENSG00000010295	IFFO1	intermediate filament family orphan 1 [Source:HGNC Symbol;Acc:HGNC:24970]	2.66	1.411530165	4.91E-11	3.72E-10	yes	up	2.22	2.75	2.53	4.96	5.02	4.39	2.5	4.79
ENSG00000128422	KRT17	keratin 17 [Source:HGNC Symbol;Acc:HGNC:6427]	4.367	2.12667992	5.24E-11	3.97E-10	yes	up	1.05	1.57	0.95	2.97	3.36	3.21	1.19	3.18
ENSG00000071073	MGAT4A	alpha-1,3-mannosyl-glycoprotein 4-beta-N-acetylglucosaminyltransferase A [Source:HGNC Symbol;Acc:HGNC:7047]	0.374	-1.419623468	5.76E-11	4.34E-10	yes	down	1.94	2.1	2.96	0.6	1.17	1.6	2.333333333	1.123333333
ENSG00000144357	UBR3	ubiquitin protein ligase E3 component n-recognin 3 [Source:HGNC Symbol;Acc:HGNC:30467]	0.498	-1.004513341	5.96E-11	4.49E-10	yes	down	6.29	5.99	8.07	3.13	2.32	2.38	6.783333333	2.61
ENSG00000164221	CCDC112	coiled-coil domain containing 112 [Source:HGNC Symbol;Acc:HGNC:28599]	0.431	-1.213431636	6.23E-11	4.68E-10	yes	down	7.06	8.69	9.98	2.94	3.26	3.06	8.576666667	3.086666667
ENSG00000281571	AC241585.2	TEC	2.862	1.516773217	6.35E-11	4.76E-10	yes	up	4.74	3.94	3.98	10.03	9.17	7.94	4.22	9.046666667
ENSG00000115255	REEP6	receptor accessory protein 6 [Source:HGNC Symbol;Acc:HGNC:30078]	2.441	1.287540322	6.42E-11	4.80E-10	yes	up	8.45	8.32	5.19	13.32	13.49	13.19	7.32	13.33333333
ENSG00000175294	CATSPER1	cation channel sperm associated 1 [Source:HGNC Symbol;Acc:HGNC:17116]	2.521	1.334254165	6.79E-11	5.08E-10	yes	up	7.83	8.57	6.81	16.77	15.42	13.39	7.736666667	15.19333333
ENSG00000158022	TRIM63	tripartite motif containing 63 [Source:HGNC Symbol;Acc:HGNC:16007]	4.164	2.057899807	6.82E-11	5.09E-10	yes	up	0.86	1.07	0.71	2.54	3.05	2.63	0.88	2.74
ENSG00000141933	TPGS1	tubulin polyglutamylase complex subunit 1 [Source:HGNC Symbol;Acc:HGNC:25058]	2.232	1.1580565	6.83E-11	5.10E-10	yes	up	10.8	10.49	7.85	17.46	17.74	15.93	9.713333333	17.04333333
ENSG00000130731	METTL26	methyltransferase like 26 [Source:HGNC Symbol;Acc:HGNC:14141]	2.205	1.140607395	6.96E-11	5.19E-10	yes	up	101.72	97.1	62.05	172.19	145.58	125.64	86.95666667	147.8033333
ENSG00000196754	S100A2	S100 calcium binding protein A2 [Source:HGNC Symbol;Acc:HGNC:10492]	2.044	1.031678893	7.02E-11	5.22E-10	yes	up	24.66	20.86	24.21	43.12	32.63	32.57	23.24333333	36.10666667
ENSG00000170442	KRT86	keratin 86 [Source:HGNC Symbol;Acc:HGNC:6463]	2.67	1.416717673	7.59E-11	5.63E-10	yes	up	9.41	11.1	10.68	9.57	7.58	6.99	10.39666667	8.046666667
ENSG00000196678	ERI2	ERI1 exoribonuclease family member 2 [Source:HGNC Symbol;Acc:HGNC:30541]	0.428	-1.224472369	7.59E-11	5.63E-10	yes	down	11.77	8.45	12.8	10.31	4.44	3.91	11.00666667	6.22
ENSG00000165983	PTER	phosphotriesterase related [Source:HGNC Symbol;Acc:HGNC:9590]	0.455	-1.135846533	8.07E-11	5.98E-10	yes	down	6.85	6.83	10.45	3.06	2.74	4	8.043333333	3.266666667
ENSG00000152782	PANK1	pantothenate kinase 1 [Source:HGNC Symbol;Acc:HGNC:8598]	0.383	-1.384079296	8.28E-11	6.13E-10	yes	down	5.44	5.47	5.49	2.44	2.17	2.88	5.466666667	2.496666667
ENSG00000040199	PHLPP2	PH domain and leucine rich repeat protein phosphatase 2 [Source:HGNC Symbol;Acc:HGNC:29149]	0.493	-1.020597618	8.32E-11	6.15E-10	yes	down	3.92	3.17	4.68	1.32	1.58	1.63	3.923333333	1.51
ENSG00000124279	FASTKD3	FAST kinase domains 3 [Source:HGNC Symbol;Acc:HGNC:28758]	0.444	-1.17201419	8.35E-11	6.16E-10	yes	down	15.85	14.4	26.85	5.83	6.18	6.68	19.03333333	6.23
ENSG00000163629	PTPN13	protein tyrosine phosphatase non-receptor type 13 [Source:HGNC Symbol;Acc:HGNC:9646]	0.413	-1.277109948	8.37E-11	6.18E-10	yes	down	2.14	2.16	5.55	1.31	0.91	0.93	3.283333333	1.05
ENSG00000139163	ETNK1	ethanolamine kinase 1 [Source:HGNC Symbol;Acc:HGNC:24649]	0.459	-1.122327297	8.41E-11	6.20E-10	yes	down	4.89	4.87	7.63	4.59	5.5	4.33	5.796666667	4.806666667
ENSG00000268119	AC010615.2	novel transcript	0.478	-1.065391408	8.43E-11	6.22E-10	yes	down	9.16	9.02	11.52	4.68	5.54	5.56	9.9	5.26
ENSG00000087494	PTHLH	parathyroid hormone like hormone [Source:HGNC Symbol;Acc:HGNC:9607]	4.076	2.027301668	9.04E-11	6.65E-10	yes	up	0.93	0.93	1.38	3.3	3.03	3.55	1.08	3.293333333
ENSG00000265118	AC134669.1	novel protein	0.482	-1.053294602	9.05E-11	6.65E-10	yes	down	13.21	12.92	18.08	5	5.94	4.66	14.73666667	5.2
ENSG00000148288	GBGT1	globoside alpha-1,3-N-acetylgalactosaminyltransferase 1 (FORS blood group) [Source:HGNC Symbol;Acc:HGNC:20460]	2.823	1.497316623	9.55E-11	7.00E-10	yes	up	2.26	1.97	2.05	5.37	4.2	3.9	2.093333333	4.49
ENSG00000169255	B3GALNT1	beta-1,3-N-acetylgalactosaminyltransferase 1 (globoside blood group) [Source:HGNC Symbol;Acc:HGNC:918]	0.462	-1.112540495	1.01E-10	7.38E-10	yes	down	9.86	8.39	15.25	3.36	3.68	4.49	11.16666667	3.843333333
ENSG00000173894	CBX2	chromobox 2 [Source:HGNC Symbol;Acc:HGNC:1552]	0.429	-1.221691475	1.02E-10	7.43E-10	yes	down	4.14	3.22	4.08	2.28	2.04	1.94	3.813333333	2.086666667
ENSG00000163638	ADAMTS9	ADAM metallopeptidase with thrombospondin type 1 motif 9 [Source:HGNC Symbol;Acc:HGNC:13202]	0.47	-1.088865332	1.03E-10	7.54E-10	yes	down	5.25	4.73	5.49	1.96	1.75	1.79	5.156666667	1.833333333
ENSG00000183814	LIN9	lin-9 DREAM MuvB core complex component [Source:HGNC Symbol;Acc:HGNC:30830]	0.469	-1.091803139	1.06E-10	7.69E-10	yes	down	6.23	7.06	8.33	2.34	2.66	2.28	7.206666667	2.426666667
ENSG00000267520	AC010733.1	novel transcript	0.361	-1.469753235	1.08E-10	7.84E-10	yes	down	1.75	2.81	2.42	0.61	0.55	0.73	2.326666667	0.63
ENSG00000121410	A1BG	alpha-1-B glycoprotein [Source:HGNC Symbol;Acc:HGNC:5]	2.841	1.50621375	1.15E-10	8.37E-10	yes	up	12.26	16.64	14.28	34.13	29.29	30.89	14.39333333	31.43666667
ENSG00000048707	VPS13D	vacuolar protein sorting 13 homolog D [Source:HGNC Symbol;Acc:HGNC:23595]	0.489	-1.031386704	1.19E-10	8.64E-10	yes	down	5.15	6.34	6.53	1.9	2.06	2.76	6.006666667	2.24
ENSG00000133134	BEX2	brain expressed X-linked 2 [Source:HGNC Symbol;Acc:HGNC:30933]	2.53	1.339310429	1.23E-10	8.88E-10	yes	up	9.45	7.97	7.34	14.93	15.26	15.58	8.253333333	15.25666667
ENSG00000100246	DNAL4	dynein axonemal light chain 4 [Source:HGNC Symbol;Acc:HGNC:2955]	2.101	1.071286134	1.26E-10	9.08E-10	yes	up	7.75	6.8	6.47	11.36	10.71	11.93	7.006666667	11.33333333
ENSG00000167617	CDC42EP5	CDC42 effector protein 5 [Source:HGNC Symbol;Acc:HGNC:17408]	3.008	1.588690473	1.29E-10	9.31E-10	yes	up	6.55	4.21	4.41	12.86	10.09	10.62	5.056666667	11.19
ENSG00000090238	YPEL3	yippee like 3 [Source:HGNC Symbol;Acc:HGNC:18327]	2.101	1.070844641	1.31E-10	9.39E-10	yes	up	15.46	19.08	15.69	25.43	26.59	22.93	16.74333333	24.98333333
ENSG00000183137	CEP57L1	centrosomal protein 57 like 1 [Source:HGNC Symbol;Acc:HGNC:21561]	0.454	-1.139883079	1.32E-10	9.48E-10	yes	down	11.86	11.35	15.8	4.12	6.5	7.01	13.00333333	5.876666667
ENSG00000010072	SPRTN	SprT-like N-terminal domain [Source:HGNC Symbol;Acc:HGNC:25356]	0.495	-1.013518676	1.35E-10	9.69E-10	yes	down	9.4	7.6	10.61	3.31	3.16	4.07	9.203333333	3.513333333
ENSG00000137760	ALKBH8	alkB homolog 8, tRNA methyltransferase [Source:HGNC Symbol;Acc:HGNC:25189]	0.482	-1.051452022	1.42E-10	1.01E-09	yes	down	6.33	7.19	9.12	2.68	3.32	3.01	7.546666667	3.003333333
ENSG00000239282	CASTOR1	cytosolic arginine sensor for mTORC1 subunit 1 [Source:HGNC Symbol;Acc:HGNC:34423]	2.498	1.321030907	1.45E-10	1.03E-09	yes	up	4.91	5.39	3.56	8.38	7.26	8.06	4.62	7.9
ENSG00000163006	CCDC138	coiled-coil domain containing 138 [Source:HGNC Symbol;Acc:HGNC:26531]	0.373	-1.421298265	1.46E-10	1.04E-09	yes	down	5.93	6.49	6.78	2.64	1.32	1.41	6.4	1.79
ENSG00000214274	ANG	angiogenin [Source:HGNC Symbol;Acc:HGNC:483]	2.722	1.444612319	1.47E-10	1.05E-09	yes	up	5.22	4.35	3.96	10.32	8.41	7.54	4.51	8.756666667
ENSG00000163029	SMC6	structural maintenance of chromosomes 6 [Source:HGNC Symbol;Acc:HGNC:20466]	0.471	-1.086420521	1.54E-10	1.10E-09	yes	down	8.12	12.75	14.26	3.45	4	5.3	11.71	4.25
ENSG00000145241	CENPC	centromere protein C [Source:HGNC Symbol;Acc:HGNC:1854]	0.443	-1.17364892	1.55E-10	1.10E-09	yes	down	4.76	7.15	7.14	1.77	1.8	2.36	6.35	1.976666667
ENSG00000007255	TRAPPC6A	trafficking protein particle complex 6A [Source:HGNC Symbol;Acc:HGNC:23069]	3.832	1.938121684	1.58E-10	1.12E-09	yes	up	3.36	2.92	5.27	10.49	12.4	9.11	3.85	10.66666667
ENSG00000012223	LTF	lactotransferrin [Source:HGNC Symbol;Acc:HGNC:6720]	4.419	2.143729867	1.59E-10	1.13E-09	yes	up	1.37	0.42	0.38	1.61	1.94	1.57	0.723333333	1.706666667
ENSG00000135205	CCDC146	coiled-coil domain containing 146 [Source:HGNC Symbol;Acc:HGNC:29296]	0.28	-1.837454377	1.63E-10	1.16E-09	yes	down	4.3	5.05	4.17	1.38	0.97	0.43	4.506666667	0.926666667
ENSG00000104903	LYL1	LYL1 basic helix-loop-helix family member [Source:HGNC Symbol;Acc:HGNC:6734]	3.029	1.598781292	1.65E-10	1.17E-09	yes	up	2.8	2.21	2.05	5.54	5.71	4.69	2.353333333	5.313333333
ENSG00000169379	ARL13B	ADP ribosylation factor like GTPase 13B [Source:HGNC Symbol;Acc:HGNC:25419]	0.486	-1.041128742	1.81E-10	1.28E-09	yes	down	8.98	9.48	13.74	3.95	3.78	4.8	10.73333333	4.176666667
ENSG00000163644	PPM1K	protein phosphatase, Mg2+/Mn2+ dependent 1K [Source:HGNC Symbol;Acc:HGNC:25415]	0.462	-1.113048529	1.83E-10	1.29E-09	yes	down	9.09	6.4	9.55	2.89	3.67	2.91	8.346666667	3.156666667
ENSG00000197647	ZNF433	zinc finger protein 433 [Source:HGNC Symbol;Acc:HGNC:20811]	2.565	1.359013894	1.87E-10	1.32E-09	yes	up	3.84	4.58	4.85	8.22	8.6	6.84	4.423333333	7.886666667
ENSG00000126106	TMEM53	transmembrane protein 53 [Source:HGNC Symbol;Acc:HGNC:26186]	2.065	1.04580622	1.88E-10	1.32E-09	yes	up	10.8	8.42	5.99	13.67	13.82	12.86	8.403333333	13.45
ENSG00000165288	BRWD3	bromodomain and WD repeat domain containing 3 [Source:HGNC Symbol;Acc:HGNC:17342]	0.464	-1.10815504	1.88E-10	1.32E-09	yes	down	4.44	3.06	5.33	1.32	1.56	2.21	4.276666667	1.696666667
ENSG00000137941	TTLL7	tubulin tyrosine ligase like 7 [Source:HGNC Symbol;Acc:HGNC:26242]	0.459	-1.122411638	1.88E-10	1.32E-09	yes	down	3.72	2.96	4.5	1.43	1.46	2.06	3.726666667	1.65
ENSG00000185864	NPIPB4	nuclear pore complex interacting protein family member B4 [Source:HGNC Symbol;Acc:HGNC:41985]	0.385	-1.377095955	2.01E-10	1.41E-09	yes	down	13.27	17.7	11.57	6.72	4.77	4.29	14.18	5.26
ENSG00000274180	NATD1	N-acetyltransferase domain containing 1 [Source:HGNC Symbol;Acc:HGNC:30770]	2.103	1.072262658	2.02E-10	1.42E-09	yes	up	2.01	1.67	1.97	3.34	2.73	2.83	1.883333333	2.966666667
ENSG00000113391	FAM172A	family with sequence similarity 172 member A [Source:HGNC Symbol;Acc:HGNC:25365]	0.481	-1.055598949	2.07E-10	1.44E-09	yes	down	5.14	5.03	7.93	2.35	1.9	2.61	6.033333333	2.286666667
ENSG00000147168	IL2RG	interleukin 2 receptor subunit gamma [Source:HGNC Symbol;Acc:HGNC:6010]	3.233	1.692859369	2.10E-10	1.47E-09	yes	up	2	2.63	1.95	4.29	5.36	4.19	2.193333333	4.613333333
ENSG00000197253	TPSB2	tryptase beta 2 [Source:HGNC Symbol;Acc:HGNC:14120]	6.393	2.676468027	2.10E-10	1.47E-09	yes	up	0.52	0.63	0.63	3.15	2.57	2.73	0.593333333	2.816666667
ENSG00000277117	FP565260.3	ICOS ligand [Source:NCBI gene (formerly Entrezgene);Acc:102723996]	2.236	1.160672967	2.19E-10	1.53E-09	yes	up	2.62	2.25	2.34	3.91	3.64	3.63	2.403333333	3.726666667
ENSG00000103253	HAGHL	hydroxyacylglutathione hydrolase like [Source:HGNC Symbol;Acc:HGNC:14177]	2.031	1.022508625	2.24E-10	1.56E-09	yes	up	24.79	20.38	16.43	28.67	28.13	29.14	20.53333333	28.64666667
ENSG00000263513	FAM72C	family with sequence similarity 72 member C [Source:HGNC Symbol;Acc:HGNC:30602]	0.488	-1.034294449	2.32E-10	1.61E-09	yes	down	10.48	9.45	13.01	4.46	4.02	3.59	10.98	4.023333333
ENSG00000247809	NR2F2-AS1	NR2F2 antisense RNA 1 [Source:HGNC Symbol;Acc:HGNC:44222]	0.361	-1.470360078	2.47E-10	1.71E-09	yes	down	3.62	4.05	6.74	3.92	4.59	4.24	4.803333333	4.25
ENSG00000168438	CDC40	cell division cycle 40 [Source:HGNC Symbol;Acc:HGNC:17350]	0.47	-1.088830958	2.53E-10	1.75E-09	yes	down	6.09	7.09	9.68	2.72	2.38	3.21	7.62	2.77
ENSG00000116574	RHOU	ras homolog family member U [Source:HGNC Symbol;Acc:HGNC:17794]	0.421	-1.247354708	2.55E-10	1.76E-09	yes	down	3.98	3.92	5.6	1.18	1.59	1.42	4.5	1.396666667
ENSG00000145416	MARCHF1	membrane associated ring-CH-type finger 1 [Source:HGNC Symbol;Acc:HGNC:26077]	0.247	-2.020254287	2.62E-10	1.81E-09	yes	down	11.28	1.95	6.21	1.28	1.21	4.87	6.48	2.453333333
ENSG00000185946	RNPC3	RNA binding region (RNP1, RRM) containing 3 [Source:HGNC Symbol;Acc:HGNC:18666]	0.411	-1.284434771	2.90E-10	1.99E-09	yes	down	5.89	8.23	9.68	3.07	2.62	3.66	7.933333333	3.116666667
ENSG00000177679	SRRM3	serine/arginine repetitive matrix 3 [Source:HGNC Symbol;Acc:HGNC:26729]	3.277	1.712444176	2.92E-10	2.00E-09	yes	up	1.3	0.99	1.06	3.23	3.12	2.31	1.116666667	2.886666667
ENSG00000267952	AC008878.1	novel transcript	2.401	1.263820188	2.94E-10	2.02E-09	yes	up	13.67	11.91	7.23	22.07	19.24	16.67	10.93666667	19.32666667
ENSG00000177200	CHD9	chromodomain helicase DNA binding protein 9 [Source:HGNC Symbol;Acc:HGNC:25701]	0.482	-1.053523856	3.77E-10	2.56E-09	yes	down	4.84	4.45	6.55	2.89	2.61	5.2	5.28	3.566666667
ENSG00000165572	KBTBD6	kelch repeat and BTB domain containing 6 [Source:HGNC Symbol;Acc:HGNC:25340]	0.441	-1.182237988	3.86E-10	2.61E-09	yes	down	3.39	2.8	4.25	1.14	1.25	1.01	3.48	1.133333333
ENSG00000152457	DCLRE1C	DNA cross-link repair 1C [Source:HGNC Symbol;Acc:HGNC:17642]	0.491	-1.026973166	3.95E-10	2.67E-09	yes	down	4.77	6.48	6.34	2.02	1.6	19.3	5.863333333	7.64
ENSG00000166263	STXBP4	syntaxin binding protein 4 [Source:HGNC Symbol;Acc:HGNC:19694]	0.374	-1.420087195	4.06E-10	2.74E-09	yes	down	2.4	2.39	3.99	1.39	0.86	0.78	2.926666667	1.01
ENSG00000171791	BCL2	BCL2 apoptosis regulator [Source:HGNC Symbol;Acc:HGNC:990]	0.44	-1.184503638	4.13E-10	2.78E-09	yes	down	2.43	2.33	3.18	0.74	0.98	0.72	2.646666667	0.813333333
ENSG00000270136	MICOS10-NBL1	MICOS10-NBL1 readthrough [Source:HGNC Symbol;Acc:HGNC:48338]	2.542	1.346148928	4.65E-10	3.10E-09	yes	up	10.3	4.83	5.88	14.36	13.54	11.96	7.003333333	13.28666667
ENSG00000113594	LIFR	LIF receptor subunit alpha [Source:HGNC Symbol;Acc:HGNC:6597]	0.482	-1.053152556	4.68E-10	3.13E-09	yes	down	3.91	4.19	7.31	1.68	1.71	1.96	5.136666667	1.783333333
ENSG00000167705	RILP	Rab interacting lysosomal protein [Source:HGNC Symbol;Acc:HGNC:30266]	2.253	1.172035213	4.71E-10	3.14E-09	yes	up	12.65	12.32	9.86	22.57	20.01	19.67	11.61	20.75
ENSG00000112282	MED23	mediator complex subunit 23 [Source:HGNC Symbol;Acc:HGNC:2372]	0.494	-1.018305175	4.82E-10	3.21E-09	yes	down	5.33	6.13	8.39	2.58	2.37	2.75	6.616666667	2.566666667
ENSG00000107036	RIC1	RIC1 homolog, RAB6A GEF complex partner 1 [Source:HGNC Symbol;Acc:HGNC:17686]	0.472	-1.084041151	4.84E-10	3.22E-09	yes	down	3.51	3.77	5.31	1.27	1.69	1.28	4.196666667	1.413333333
ENSG00000149599	DUSP15	dual specificity phosphatase 15 [Source:HGNC Symbol;Acc:HGNC:16236]	5.294	2.404302275	5.16E-10	3.41E-09	yes	up	0.8	0.69	0.86	2.37	2.77	4.06	0.783333333	3.066666667
ENSG00000198707	CEP290	centrosomal protein 290 [Source:HGNC Symbol;Acc:HGNC:29021]	0.5	-1.00113376	5.42E-10	3.58E-09	yes	down	9.55	14.95	14.32	6.31	6.87	5.92	12.94	6.366666667
ENSG00000198064	NPIPB13	nuclear pore complex interacting protein family, member B13 [Source:HGNC Symbol;Acc:HGNC:41989]	0.338	-1.563174363	5.63E-10	3.71E-09	yes	down	3.8	5.68	4.09	0.96	0.76	1.75	4.523333333	1.156666667
ENSG00000143971	ETAA1	ETAA1 activator of ATR kinase [Source:HGNC Symbol;Acc:HGNC:24648]	0.371	-1.431080902	5.94E-10	3.90E-09	yes	down	1.95	2.69	2.83	0.57	0.63	0.85	2.49	0.683333333
ENSG00000279689	AC022400.7	TEC	3.116	1.639624187	6.45E-10	4.22E-09	yes	up	1.6	1.57	0.64	3.07	3.17	2.81	1.27	3.016666667
ENSG00000152133	GPATCH11	G-patch domain containing 11 [Source:HGNC Symbol;Acc:HGNC:26768]	0.482	-1.053493641	6.48E-10	4.24E-09	yes	down	5.14	5.98	7.75	2.3	2.23	2.83	6.29	2.453333333
ENSG00000039319	ZFYVE16	zinc finger FYVE-type containing 16 [Source:HGNC Symbol;Acc:HGNC:20756]	0.499	-1.004068707	6.79E-10	4.43E-09	yes	down	6.75	9.1	10.54	2.75	3.24	3.62	8.796666667	3.203333333
ENSG00000119630	PGF	placental growth factor [Source:HGNC Symbol;Acc:HGNC:8893]	2.73	1.448682053	7.10E-10	4.62E-09	yes	up	2.1	2.98	2.47	5.91	5.45	4.59	2.516666667	5.316666667
ENSG00000271383	NBPF19	NBPF member 19 [Source:HGNC Symbol;Acc:HGNC:31999]	0.457	-1.129372408	7.46E-10	4.85E-09	yes	down	5.74	4.16	6.23	1.56	1.99	2.08	5.376666667	1.876666667
ENSG00000089682	RBM41	RNA binding motif protein 41 [Source:HGNC Symbol;Acc:HGNC:25617]	0.435	-1.201529012	7.59E-10	4.93E-09	yes	down	4.93	6.31	10.52	1.87	2.47	2.47	7.253333333	2.27
ENSG00000170629	DPY19L2P2	DPY19L2 pseudogene 2 [Source:HGNC Symbol;Acc:HGNC:21764]	0.458	-1.12743578	7.68E-10	4.99E-09	yes	down	3.13	2.96	3.87	1.06	1.33	1.28	3.32	1.223333333
ENSG00000275183	LENG9	leukocyte receptor cluster member 9 [Source:HGNC Symbol;Acc:HGNC:16306]	3.005	1.587332983	7.99E-10	5.18E-09	yes	up	1.64	1.51	1.38	4.16	2.74	3.32	1.51	3.406666667
ENSG00000177932	ZNF354C	zinc finger protein 354C [Source:HGNC Symbol;Acc:HGNC:16736]	0.426	-1.232690619	8.20E-10	5.31E-09	yes	down	2.3	2.71	3.66	0.78	0.99	0.98	2.89	0.916666667
ENSG00000205268	PDE7A	phosphodiesterase 7A [Source:HGNC Symbol;Acc:HGNC:8791]	0.413	-1.27406783	8.50E-10	5.49E-09	yes	down	3.43	4.2	4.86	1.13	0.85	1.03	4.163333333	1.003333333
ENSG00000162694	EXTL2	exostosin like glycosyltransferase 2 [Source:HGNC Symbol;Acc:HGNC:3516]	0.449	-1.153761823	8.95E-10	5.77E-09	yes	down	7.28	7.03	10.99	2.76	3.28	2.72	8.433333333	2.92
ENSG00000144476	ACKR3	atypical chemokine receptor 3 [Source:HGNC Symbol;Acc:HGNC:23692]	3.394	1.763039459	9.35E-10	6.01E-09	yes	up	1.38	0.97	0.84	2.88	2.54	3.57	1.063333333	2.996666667
ENSG00000077157	PPP1R12B	protein phosphatase 1 regulatory subunit 12B [Source:HGNC Symbol;Acc:HGNC:7619]	0.42	-1.252770987	9.43E-10	6.07E-09	yes	down	2.2	0.8	4.75	0.3	0.41	0.54	2.583333333	0.416666667
ENSG00000105711	SCN1B	sodium voltage-gated channel beta subunit 1 [Source:HGNC Symbol;Acc:HGNC:10586]	2.908	1.540099484	9.45E-10	6.07E-09	yes	up	2.47	1.97	1.79	4.92	4.83	4.77	2.076666667	4.84
ENSG00000185920	PTCH1	patched 1 [Source:HGNC Symbol;Acc:HGNC:9585]	0.414	-1.274016217	9.51E-10	6.10E-09	yes	down	2.64	2.43	3.7	0.53	0.45	1.08	2.923333333	0.686666667
ENSG00000235027	AC068580.3	novel transcript	12.524	3.64667041	9.78E-10	6.26E-09	yes	up	0.14	0.24	0.04	1.84	1.49	0.6	0.14	1.31
ENSG00000250303	LINC02762	long intergenic non-protein coding RNA 2762 [Source:HGNC Symbol;Acc:HGNC:27443]	2.076	1.053477602	1.04E-09	6.61E-09	yes	up	8.66	8.42	8.3	14.04	12.25	12.88	8.46	13.05666667
ENSG00000151849	CENPJ	centromere protein J [Source:HGNC Symbol;Acc:HGNC:17272]	0.457	-1.129808143	1.04E-09	6.62E-09	yes	down	4.86	6.64	7.28	1.64	1.82	3.02	6.26	2.16
ENSG00000183655	KLHL25	kelch like family member 25 [Source:HGNC Symbol;Acc:HGNC:25732]	2.386	1.254881207	1.07E-09	6.81E-09	yes	up	2.92	1.41	1.47	2.64	3.7	3.15	1.933333333	3.163333333
ENSG00000116990	MYCL	MYCL proto-oncogene, bHLH transcription factor [Source:HGNC Symbol;Acc:HGNC:7555]	4.608	2.204187298	1.08E-09	6.89E-09	yes	up	0.24	0.34	0.6	1.22	1.28	1	0.393333333	1.166666667
ENSG00000131187	F12	coagulation factor XII [Source:HGNC Symbol;Acc:HGNC:3530]	2.326	1.218067364	1.18E-09	7.48E-09	yes	up	6.01	5.73	3.97	9.23	9.39	9.35	5.236666667	9.323333333
ENSG00000198105	ZNF248	zinc finger protein 248 [Source:HGNC Symbol;Acc:HGNC:13041]	0.446	-1.165058608	1.19E-09	7.55E-09	yes	down	4.05	3.96	5.62	1.93	1.81	1.43	4.543333333	1.723333333
ENSG00000173611	SCAI	suppressor of cancer cell invasion [Source:HGNC Symbol;Acc:HGNC:26709]	0.466	-1.10213634	1.20E-09	7.59E-09	yes	down	4.03	4.61	4.46	2.91	4.28	4.2	4.366666667	3.796666667
ENSG00000143952	VPS54	VPS54 subunit of GARP complex [Source:HGNC Symbol;Acc:HGNC:18652]	0.497	-1.00930006	1.22E-09	7.71E-09	yes	down	9.11	9.88	13.07	3.17	3.8	4.76	10.68666667	3.91
ENSG00000179046	TRIML2	tripartite motif family like 2 [Source:HGNC Symbol;Acc:HGNC:26378]	2.591	1.373468009	1.24E-09	7.82E-09	yes	up	2.93	2.79	2.67	5.92	5.28	4.94	2.796666667	5.38
ENSG00000275074	NUDT18	nudix hydrolase 18 [Source:HGNC Symbol;Acc:HGNC:26194]	3.468	1.794090874	1.29E-09	8.13E-09	yes	up	1.2	1.63	1.22	3.89	3.31	2.91	1.35	3.37
ENSG00000272196	H2AC19	H2A clustered histone 19 [Source:HGNC Symbol;Acc:HGNC:29668]	5.81	2.538522793	1.40E-09	8.74E-09	yes	up	21.47	46.95	23.75	147.11	139.75	110.52	30.72333333	132.46
ENSG00000102760	RGCC	regulator of cell cycle [Source:HGNC Symbol;Acc:HGNC:20369]	3.748	1.905992265	1.40E-09	8.75E-09	yes	up	1.98	2.39	1.91	6.59	6.1	4.83	2.093333333	5.84
ENSG00000122435	TRMT13	tRNA methyltransferase 13 homolog [Source:HGNC Symbol;Acc:HGNC:25502]	0.442	-1.177503196	1.52E-09	9.45E-09	yes	down	5.97	5.43	8.42	2.34	2.12	2.24	6.606666667	2.233333333
ENSG00000255071	SAA2-SAA4	SAA2-SAA4 readthrough [Source:HGNC Symbol;Acc:HGNC:39550]	0.363	-1.46163002	1.54E-09	9.60E-09	yes	down	10.66	13.16	16.42	8.51	5.65	5.38	13.41333333	6.513333333
ENSG00000189423	USP32P3	ubiquitin specific peptidase 32 pseudogene 3 [Source:HGNC Symbol;Acc:HGNC:43576]	0.256	-1.968480756	1.56E-09	9.66E-09	yes	down	1.33	2.79	2.92	0.53	0.47	0.35	2.346666667	0.45
ENSG00000105948	TTC26	tetratricopeptide repeat domain 26 [Source:HGNC Symbol;Acc:HGNC:21882]	0.499	-1.002877372	1.61E-09	1.00E-08	yes	down	5.43	4.66	6.94	1.94	2.42	2.41	5.676666667	2.256666667
ENSG00000198146	ZNF770	zinc finger protein 770 [Source:HGNC Symbol;Acc:HGNC:26061]	0.494	-1.016998152	1.70E-09	1.05E-08	yes	down	9.53	8.32	14.18	3.22	3.76	4.83	10.67666667	3.936666667
ENSG00000030419	IKZF2	IKAROS family zinc finger 2 [Source:HGNC Symbol;Acc:HGNC:13177]	0.301	-1.731501937	1.82E-09	1.12E-08	yes	down	1.49	1.04	1.58	0.26	0.67	0.4	1.37	0.443333333
ENSG00000277739	5_8S_rRNA	5.8S ribosomal RNA [Source:RFAM;Acc:RF00002]	8.553	3.096402366	1.90E-09	1.17E-08	yes	up	167.08	172.41	393.32	507.09	889.17	1780.57	244.27	1058.943333
ENSG00000278233	RNA5-8SN2	RNA, 5.8S ribosomal N2 [Source:HGNC Symbol;Acc:HGNC:53521]	8.553	3.096402366	1.90E-09	1.17E-08	yes	up	167.08	172.41	393.32	507.09	889.17	1780.57	244.27	1058.943333
ENSG00000273730	5_8S_rRNA	5.8S ribosomal RNA [Source:RFAM;Acc:RF00002]	8.553	3.096402366	1.90E-09	1.17E-08	yes	up	167.08	172.41	393.32	507.09	889.17	1780.57	244.27	1058.943333
ENSG00000275757	5_8S_rRNA	5.8S ribosomal RNA [Source:RFAM;Acc:RF00002]	8.553	3.096402366	1.90E-09	1.17E-08	yes	up	167.08	172.41	393.32	507.09	889.17	1780.57	244.27	1058.943333
ENSG00000275215	RNA5-8SN3	RNA, 5.8S ribosomal N3 [Source:HGNC Symbol;Acc:HGNC:53525]	8.553	3.096402366	1.90E-09	1.17E-08	yes	up	167.08	172.41	393.32	507.09	889.17	1780.57	244.27	1058.943333
ENSG00000274917	RNA5-8SN5	RNA, 5.8S ribosomal N5 [Source:HGNC Symbol;Acc:HGNC:53533]	8.553	3.096402366	1.90E-09	1.17E-08	yes	up	167.08	172.41	393.32	507.09	889.17	1780.57	244.27	1058.943333
ENSG00000276700	RNA5-8SN4	RNA, 5.8S ribosomal N4 [Source:HGNC Symbol;Acc:HGNC:53529]	8.553	3.096402366	1.90E-09	1.17E-08	yes	up	167.08	172.41	393.32	507.09	889.17	1780.57	244.27	1058.943333
ENSG00000183018	SPNS2	sphingolipid transporter 2 [Source:HGNC Symbol;Acc:HGNC:26992]	2.168	1.116533634	1.99E-09	1.22E-08	yes	up	2.52	2.22	4.07	3.89	3.94	5.16	2.936666667	4.33
ENSG00000114127	XRN1	5'-3' exoribonuclease 1 [Source:HGNC Symbol;Acc:HGNC:30654]	0.495	-1.015302199	2.07E-09	1.26E-08	yes	down	5.68	3.21	5.09	1.71	1.42	2.77	4.66	1.966666667
ENSG00000204116	CHIC1	cysteine rich hydrophobic domain 1 [Source:HGNC Symbol;Acc:HGNC:1934]	0.493	-1.020351018	2.09E-09	1.27E-08	yes	down	3.52	3.68	4.94	1.53	1.32	1.43	4.046666667	1.426666667
ENSG00000242612	DECR2	2,4-dienoyl-CoA reductase 2 [Source:HGNC Symbol;Acc:HGNC:2754]	2.016	1.01116934	2.10E-09	1.28E-08	yes	up	12.26	14	12.11	16.11	16.4	18.3	12.79	16.93666667
ENSG00000253982	AC100810.1	novel transcript	2.339	1.225953244	2.12E-09	1.29E-08	yes	up	11.08	10.56	8.58	19.34	24.48	21.86	10.07333333	21.89333333
ENSG00000171365	CLCN5	chloride voltage-gated channel 5 [Source:HGNC Symbol;Acc:HGNC:2023]	0.472	-1.08241863	2.20E-09	1.34E-08	yes	down	2.46	2.05	3.13	0.73	0.87	1.08	2.546666667	0.893333333
ENSG00000261326	LINC01355	long intergenic non-protein coding RNA 1355 [Source:HGNC Symbol;Acc:HGNC:50584]	0.15	-2.732298002	2.22E-09	1.35E-08	yes	down	0.72	1.22	0.85	0.07	0.06	0.21	0.93	0.113333333
ENSG00000264175	MIR3189	microRNA 3189 [Source:HGNC Symbol;Acc:HGNC:38307]	16.27	4.024163136	2.24E-09	1.36E-08	yes	up	0.08	0.25	0.12	2.05	2.22	1.13	0.15	1.8
ENSG00000138778	CENPE	centromere protein E [Source:HGNC Symbol;Acc:HGNC:1856]	0.287	-1.80115168	2.25E-09	1.37E-08	yes	down	6.85	11.56	12.81	2.21	2.28	2.76	10.40666667	2.416666667
ENSG00000172366	MCRIP2	MAPK regulated corepressor interacting protein 2 [Source:HGNC Symbol;Acc:HGNC:14142]	2.064	1.045149057	2.28E-09	1.38E-08	yes	up	26.19	23.65	20.88	40.79	41.86	39.22	23.57333333	40.62333333
ENSG00000260805	AC092803.1	novel transcript	3.649	1.86747504	2.34E-09	1.42E-08	yes	up	0.91	0.89	0.72	2.49	2.19	2.25	0.84	2.31
ENSG00000144395	CCDC150	coiled-coil domain containing 150 [Source:HGNC Symbol;Acc:HGNC:26834]	0.26	-1.944482129	2.40E-09	1.45E-08	yes	down	2.39	4	1.88	0.44	0.48	0.6	2.756666667	0.506666667
ENSG00000204104	TRAF3IP1	TRAF3 interacting protein 1 [Source:HGNC Symbol;Acc:HGNC:17861]	0.485	-1.044950062	2.51E-09	1.52E-08	yes	down	5.49	6.37	7.21	2.23	2.12	2.42	6.356666667	2.256666667
ENSG00000276085	CCL3L3	C-C motif chemokine ligand 3 like 3 [Source:HGNC Symbol;Acc:HGNC:30554]	3.589	1.843614615	2.52E-09	1.52E-08	yes	up	3.11	2.13	3.92	6.68	7.9	9.71	3.053333333	8.096666667
ENSG00000106211	HSPB1	heat shock protein family B (small) member 1 [Source:HGNC Symbol;Acc:HGNC:5246]	3.805	1.927747248	2.53E-09	1.53E-08	yes	up	520.6	500.3	261.44	1366.34	1225.43	939.07	427.4466667	1176.946667
ENSG00000125611	CHCHD5	coiled-coil-helix-coiled-coil-helix domain containing 5 [Source:HGNC Symbol;Acc:HGNC:17840]	2.269	1.182049868	2.61E-09	1.57E-08	yes	up	16.23	19.95	13.73	28.06	25.49	28.84	16.63666667	27.46333333
ENSG00000068885	IFT80	intraflagellar transport 80 [Source:HGNC Symbol;Acc:HGNC:29262]	0.458	-1.12629368	2.64E-09	1.59E-08	yes	down	5.03	5.14	8.51	2.4	2.01	2.33	6.226666667	2.246666667
ENSG00000041353	RAB27B	RAB27B, member RAS oncogene family [Source:HGNC Symbol;Acc:HGNC:9767]	0.471	-1.086545541	2.67E-09	1.60E-08	yes	down	3.4	3.76	4.72	1.46	1.32	1.07	3.96	1.283333333
ENSG00000133321	PLAAT4	phospholipase A and acyltransferase 4 [Source:HGNC Symbol;Acc:HGNC:9869]	2.42	1.275018846	2.67E-09	1.61E-08	yes	up	8.08	8.88	10.31	18.04	16.29	14.35	9.09	16.22666667
ENSG00000168890	TMEM150A	transmembrane protein 150A [Source:HGNC Symbol;Acc:HGNC:24677]	2.011	1.007630634	2.71E-09	1.63E-08	yes	up	7.88	8.9	6.56	10.35	12.49	12.08	7.78	11.64
ENSG00000280138	AC027290.2	novel transcript	3.487	1.802188086	2.72E-09	1.63E-08	yes	up	0.09	0.08	0.08	0.25	0.2	0.2	0.083333333	0.216666667
ENSG00000267748	AC011479.1	novel protein	2.407	1.267203328	2.76E-09	1.65E-08	yes	up	28.91	28.29	33.05	56.49	45.26	54.52	30.08333333	52.09
ENSG00000107614	TRDMT1	tRNA aspartic acid methyltransferase 1 [Source:HGNC Symbol;Acc:HGNC:2977]	0.493	-1.01943511	2.81E-09	1.68E-08	yes	down	6.42	6.57	5.19	1.55	2.41	2.49	6.06	2.15
ENSG00000196247	ZNF107	zinc finger protein 107 [Source:HGNC Symbol;Acc:HGNC:12887]	0.45	-1.152537677	2.92E-09	1.74E-08	yes	down	2.81	3.43	3.5	1.4	1.13	1.18	3.246666667	1.236666667
ENSG00000138738	PRDM5	PR/SET domain 5 [Source:HGNC Symbol;Acc:HGNC:9349]	0.484	-1.047093519	3.02E-09	1.80E-08	yes	down	6.89	5.99	8.72	4.47	3.51	3.84	7.2	3.94
ENSG00000205710	C17orf107	chromosome 17 open reading frame 107 [Source:HGNC Symbol;Acc:HGNC:37238]	3.81	1.929945067	3.05E-09	1.81E-08	yes	up	0.87	0.67	0.42	2.21	1.63	1.97	0.653333333	1.936666667
ENSG00000008277	ADAM22	ADAM metallopeptidase domain 22 [Source:HGNC Symbol;Acc:HGNC:201]	0.41	-1.285416512	3.35E-09	1.98E-08	yes	down	2.14	1.67	1.91	0.9	1.02	0.68	1.906666667	0.866666667
ENSG00000138658	ZGRF1	zinc finger GRF-type containing 1 [Source:HGNC Symbol;Acc:HGNC:25654]	0.394	-1.345556951	3.56E-09	2.10E-08	yes	down	3.01	4.15	4.58	1.25	1.15	1.42	3.913333333	1.273333333
ENSG00000262481	TMEM256-PLSCR3	TMEM256-PLSCR3 readthrough (NMD candidate) [Source:HGNC Symbol;Acc:HGNC:49186]	2.442	1.287972104	3.62E-09	2.14E-08	yes	up	8.26	4.51	4.58	10.29	11.08	11.45	5.783333333	10.94
ENSG00000257135	ODC1-DT	ODC1 divergent transcript [Source:HGNC Symbol;Acc:HGNC:54070]	4.112	2.039719033	3.66E-09	2.16E-08	yes	up	0.8	0.29	0.26	1.01	1.06	1.47	0.45	1.18
ENSG00000112299	VNN1	vanin 1 [Source:HGNC Symbol;Acc:HGNC:12705]	0.479	-1.062428119	3.74E-09	2.20E-08	yes	down	6.29	6.58	7.36	2.69	2.13	2.2	6.743333333	2.34
ENSG00000213563	C8orf82	chromosome 8 open reading frame 82 [Source:HGNC Symbol;Acc:HGNC:33826]	2.119	1.083701275	3.84E-09	2.26E-08	yes	up	9.17	9.15	5.52	13.48	11.28	11.81	7.946666667	12.19
ENSG00000122483	CCDC18	coiled-coil domain containing 18 [Source:HGNC Symbol;Acc:HGNC:30370]	0.34	-1.557263252	3.96E-09	2.33E-08	yes	down	2.37	5.79	3.81	1.95	0.76	1.01	3.99	1.24
ENSG00000100147	CCDC134	coiled-coil domain containing 134 [Source:HGNC Symbol;Acc:HGNC:26185]	0.468	-1.095124305	4.11E-09	2.40E-08	yes	down	3.48	2.15	2.89	0.81	1.52	1.17	2.84	1.166666667
ENSG00000172469	MANEA	mannosidase endo-alpha [Source:HGNC Symbol;Acc:HGNC:21072]	0.439	-1.188123527	4.47E-09	2.60E-08	yes	down	3.35	3.37	4.84	1.13	1.08	1.33	3.853333333	1.18
ENSG00000277209	RPPH1	ribonuclease P RNA component H1 [Source:HGNC Symbol;Acc:HGNC:19273]	3.781	1.918955919	4.50E-09	2.62E-08	yes	up	21.43	15.4	25.42	42.01	47.45	77.35	20.75	55.60333333
ENSG00000131127	ZNF141	zinc finger protein 141 [Source:HGNC Symbol;Acc:HGNC:12926]	0.466	-1.100643278	4.51E-09	2.62E-08	yes	down	1.71	1.9	2.21	1.18	0.6	0.89	1.94	0.89
ENSG00000241697	TMEFF1	transmembrane protein with EGF like and two follistatin like domains 1 [Source:HGNC Symbol;Acc:HGNC:11866]	0.439	-1.188692998	4.88E-09	2.83E-08	yes	down	3.82	2.94	4.29	1.36	1.37	1	3.683333333	1.243333333
ENSG00000006015	REX1BD	required for excision 1-B domain containing [Source:HGNC Symbol;Acc:HGNC:26098]	2.013	1.009060464	4.93E-09	2.86E-08	yes	up	65.32	58.38	41.51	98.79	88.36	82.2	55.07	89.78333333
ENSG00000274012	RN7SL2	RNA component of signal recognition particle 7SL2 [Source:HGNC Symbol;Acc:HGNC:23134]	3.172	1.665299988	4.94E-09	2.86E-08	yes	up	1601.12	1178.54	1096.36	2387.38	2833.54	3466.36	1292.006667	2895.76
ENSG00000177685	CRACR2B	calcium release activated channel regulator 2B [Source:HGNC Symbol;Acc:HGNC:28703]	2.253	1.171768306	5.10E-09	2.95E-08	yes	up	5.05	4.27	4.23	8.57	7.03	8.87	4.516666667	8.156666667
ENSG00000275741	AL162497.1	novel transcript, antisense to IRS2	2.632	1.396099049	5.53E-09	3.18E-08	yes	up	0.87	0.81	0.84	1.71	1.58	1.66	0.84	1.65
ENSG00000143867	OSR1	odd-skipped related transcription factor 1 [Source:HGNC Symbol;Acc:HGNC:8111]	0.348	-1.52467591	5.96E-09	3.41E-08	yes	down	3.86	3.94	3.76	0.98	1.05	1.03	3.853333333	1.02
ENSG00000175315	CST6	cystatin E/M [Source:HGNC Symbol;Acc:HGNC:2478]	2.38	1.251168741	5.99E-09	3.43E-08	yes	up	46.02	35.84	24.27	74.62	60.26	53.52	35.37666667	62.8
ENSG00000105559	PLEKHA4	pleckstrin homology domain containing A4 [Source:HGNC Symbol;Acc:HGNC:14339]	2.007	1.004779332	6.24E-09	3.56E-08	yes	up	5.93	4.64	4.34	6.6	6.61	6.46	4.97	6.556666667
ENSG00000130755	GMFG	glia maturation factor gamma [Source:HGNC Symbol;Acc:HGNC:4374]	4.281	2.098097327	6.56E-09	3.72E-08	yes	up	2.27	4.22	3.73	12.93	9.08	8.3	3.406666667	10.10333333
ENSG00000196517	SLC6A9	solute carrier family 6 member 9 [Source:HGNC Symbol;Acc:HGNC:11056]	2.45	1.292516975	7.36E-09	4.15E-08	yes	up	1.66	1.31	2.1	2.42	3.12	3.69	1.69	3.076666667
ENSG00000260804	LINC01963	long intergenic non-protein coding RNA 1963 [Source:HGNC Symbol;Acc:HGNC:25283]	0.237	-2.076793421	7.68E-09	4.32E-08	yes	down	1.3	1.59	1.48	0.19	0.26	0.33	1.456666667	0.26
ENSG00000176410	DNAJC30	DnaJ heat shock protein family (Hsp40) member C30 [Source:HGNC Symbol;Acc:HGNC:16410]	2.1	1.070663481	7.82E-09	4.39E-08	yes	up	5.76	5.66	3.56	8.24	7.57	7.93	4.993333333	7.913333333
ENSG00000149548	CCDC15	coiled-coil domain containing 15 [Source:HGNC Symbol;Acc:HGNC:25798]	0.484	-1.046007668	7.93E-09	4.45E-08	yes	down	4.95	6.05	8.04	2.6	2.54	3.68	6.346666667	2.94
ENSG00000167384	ZNF180	zinc finger protein 180 [Source:HGNC Symbol;Acc:HGNC:12970]	0.436	-1.197411949	8.15E-09	4.57E-08	yes	down	4.42	5.28	7.41	1.48	1.85	2.35	5.703333333	1.893333333
ENSG00000172650	AGAP5	ArfGAP with GTPase domain, ankyrin repeat and PH domain 5 [Source:HGNC Symbol;Acc:HGNC:23467]	0.177	-2.494595903	8.17E-09	4.57E-08	yes	down	1.8	1.83	1.62	0.12	0.32	0.19	1.75	0.21
ENSG00000105204	DYRK1B	dual specificity tyrosine phosphorylation regulated kinase 1B [Source:HGNC Symbol;Acc:HGNC:3092]	2.023	1.016719254	8.94E-09	4.98E-08	yes	up	3.84	6.36	4.54	7.71	6.37	6.92	4.913333333	7
ENSG00000255517	AP002748.4	novel transcript	2.497	1.320344858	9.00E-09	5.01E-08	yes	up	8.36	8.01	6.61	13.57	14.09	14.14	7.66	13.93333333
ENSG00000170369	CST2	cystatin SA [Source:HGNC Symbol;Acc:HGNC:2474]	2.644	1.40251159	9.43E-09	5.25E-08	yes	up	5.44	5.83	6.29	11.56	11.12	11.56	5.853333333	11.41333333
ENSG00000243130	PSG11	pregnancy specific beta-1-glycoprotein 11 [Source:HGNC Symbol;Acc:HGNC:9516]	2.197	1.135774336	9.59E-09	5.33E-08	yes	up	6.11	5.49	5.93	9.7	11.81	7.94	5.843333333	9.816666667
ENSG00000165323	FAT3	FAT atypical cadherin 3 [Source:HGNC Symbol;Acc:HGNC:23112]	0.288	-1.797103119	9.75E-09	5.41E-08	yes	down	1.51	1.64	2.17	0.15	0.25	0.77	1.773333333	0.39
ENSG00000174799	CEP135	centrosomal protein 135 [Source:HGNC Symbol;Acc:HGNC:29086]	0.481	-1.057067546	9.94E-09	5.50E-08	yes	down	3.19	3.33	4.51	1.31	1.45	1.36	3.676666667	1.373333333
ENSG00000027869	SH2D2A	SH2 domain containing 2A [Source:HGNC Symbol;Acc:HGNC:10821]	4.214	2.075062113	1.01E-08	5.57E-08	yes	up	1.43	0.85	1.4	2.63	4.15	3.53	1.226666667	3.436666667
ENSG00000259820	AC083843.2	novel transcript	0.315	-1.66589724	1.02E-08	5.62E-08	yes	down	0.93	1.42	1.43	0.23	0.25	0.42	1.26	0.3
ENSG00000126709	IFI6	interferon alpha inducible protein 6 [Source:HGNC Symbol;Acc:HGNC:4054]	2.179	1.123506829	1.04E-08	5.72E-08	yes	up	11.5	14.06	14.44	25.64	17.23	21.57	13.33333333	21.48
ENSG00000123552	USP45	ubiquitin specific peptidase 45 [Source:HGNC Symbol;Acc:HGNC:20080]	0.447	-1.160830934	1.04E-08	5.74E-08	yes	down	2.88	4.82	5.97	2.34	2.11	2.48	4.556666667	2.31
ENSG00000278768	BACE1-AS	BACE1 antisense RNA [Source:HGNC Symbol;Acc:HGNC:37125]	0.398	-1.329595004	1.05E-08	5.77E-08	yes	down	3.9	6.25	2.54	1.25	1.31	1.13	4.23	1.23
ENSG00000163283	ALPP	alkaline phosphatase, placental [Source:HGNC Symbol;Acc:HGNC:439]	4.47	2.160337505	1.07E-08	5.88E-08	yes	up	0.59	0.38	0.28	1.35	1.53	1.48	0.416666667	1.453333333
ENSG00000273489	AC008264.2	novel transcript, antisense to MKLN1	0.334	-1.58258698	1.08E-08	5.92E-08	yes	down	2.46	5.77	3.63	0.8	0.99	1.2	3.953333333	0.996666667
ENSG00000233593	LINC02609	long intergenic non-protein coding RNA 2609 [Source:HGNC Symbol;Acc:HGNC:27140]	2.367	1.243296622	1.09E-08	6.01E-08	yes	up	4.01	3.83	4.67	8.74	7.34	7.3	4.17	7.793333333
ENSG00000203706	SERTAD4-AS1	SERTAD4 antisense RNA 1 [Source:HGNC Symbol;Acc:HGNC:32019]	2.043	1.030513307	1.16E-08	6.35E-08	yes	up	18.15	19.45	23.14	37.49	32.49	27.93	20.24666667	32.63666667
ENSG00000163728	TTC14	tetratricopeptide repeat domain 14 [Source:HGNC Symbol;Acc:HGNC:24697]	0.498	-1.006157049	1.24E-08	6.75E-08	yes	down	6.24	6.23	7.88	2.2	2.32	2.15	6.783333333	2.223333333
ENSG00000071575	TRIB2	tribbles pseudokinase 2 [Source:HGNC Symbol;Acc:HGNC:30809]	0.421	-1.246949145	1.28E-08	6.97E-08	yes	down	3.27	3.19	4.2	1.43	1.45	1.84	3.553333333	1.573333333
ENSG00000223459	TCAF1P1	TRPM8 channel associated factor 1 pseudogene 1 [Source:HGNC Symbol;Acc:HGNC:33604]	0.458	-1.125392767	1.30E-08	7.11E-08	yes	down	4.54	3.77	6.23	1.41	1.78	1.73	4.846666667	1.64
ENSG00000279765	AC013394.1	novel protein	2.728	1.447924921	1.31E-08	7.16E-08	yes	up	1.36	1.13	2.24	3.82	3.14	2.41	1.576666667	3.123333333
ENSG00000276291	FRG1HP	FSHD region gene 1 family member H, pseudogene [Source:HGNC Symbol;Acc:HGNC:51767]	0.479	-1.060426542	1.42E-08	7.70E-08	yes	down	5.19	4.62	4.98	3.75	5.77	5.55	4.93	5.023333333
ENSG00000286019	NOTCH2NLB	notch 2 N-terminal like B [Source:HGNC Symbol;Acc:HGNC:53923]	201.278	7.653047067	1.43E-08	7.74E-08	yes	up	0	0	0	2.14	2.09	0.35	0	1.526666667
ENSG00000148459	PDSS1	decaprenyl diphosphate synthase subunit 1 [Source:HGNC Symbol;Acc:HGNC:17759]	0.489	-1.030839347	1.43E-08	7.75E-08	yes	down	12.21	14.43	12.87	5.51	3.95	5.54	13.17	5
ENSG00000249437	NAIP	NLR family apoptosis inhibitory protein [Source:HGNC Symbol;Acc:HGNC:7634]	0.248	-2.009330254	1.44E-08	7.83E-08	yes	down	1.08	1.89	1.43	0.14	0.28	0.49	1.466666667	0.303333333
ENSG00000213030	CGB8	chorionic gonadotropin subunit beta 8 [Source:HGNC Symbol;Acc:HGNC:16453]	7.476	2.902275019	1.47E-08	7.97E-08	yes	up	1.06	0.28	0.2	3.07	4.27	2.7	0.513333333	3.346666667
ENSG00000171408	PDE7B	phosphodiesterase 7B [Source:HGNC Symbol;Acc:HGNC:8792]	0.336	-1.573304688	1.49E-08	8.05E-08	yes	down	1.75	1.27	1.46	0.37	0.62	0.68	1.493333333	0.556666667
ENSG00000127989	MTERF1	mitochondrial transcription termination factor 1 [Source:HGNC Symbol;Acc:HGNC:21463]	0.411	-1.282670926	1.50E-08	8.13E-08	yes	down	3.15	4.69	7.68	1.87	2.27	1.49	5.173333333	1.876666667
ENSG00000185442	FAM174B	family with sequence similarity 174 member B [Source:HGNC Symbol;Acc:HGNC:34339]	2.317	1.212347441	1.54E-08	8.35E-08	yes	up	3.67	2.64	1.63	6.44	3.57	5.14	2.646666667	5.05
ENSG00000161642	ZNF385A	zinc finger protein 385A [Source:HGNC Symbol;Acc:HGNC:17521]	2.188	1.129738435	1.62E-08	8.73E-08	yes	up	2.81	2.11	2.8	4.11	4.19	4.29	2.573333333	4.196666667
ENSG00000250312	ZNF718	zinc finger protein 718 [Source:HGNC Symbol;Acc:HGNC:26889]	0.457	-1.130868376	1.65E-08	8.86E-08	yes	down	3.48	3.5	4.11	1.26	1.58	1.67	3.696666667	1.503333333
ENSG00000174842	GLMN	glomulin, FKBP associated protein [Source:HGNC Symbol;Acc:HGNC:14373]	0.469	-1.092379635	1.69E-08	9.07E-08	yes	down	11.65	13.46	19.96	4.13	5.24	6.07	15.02333333	5.146666667
ENSG00000111671	SPSB2	splA/ryanodine receptor domain and SOCS box containing 2 [Source:HGNC Symbol;Acc:HGNC:29522]	2.001	1.00079601	1.79E-08	9.61E-08	yes	up	7.47	6.83	8.09	10.48	12.32	11.18	7.463333333	11.32666667
ENSG00000174327	SLC16A13	solute carrier family 16 member 13 [Source:HGNC Symbol;Acc:HGNC:31037]	2.163	1.113326046	1.82E-08	9.75E-08	yes	up	3.71	3.09	4.02	5.87	5.93	5.18	3.606666667	5.66
ENSG00000125845	BMP2	bone morphogenetic protein 2 [Source:HGNC Symbol;Acc:HGNC:1069]	3.156	1.658093896	1.92E-08	1.02E-07	yes	up	0.45	0.67	0.5	1.28	1.27	1.28	0.54	1.276666667
ENSG00000040608	RTN4R	reticulon 4 receptor [Source:HGNC Symbol;Acc:HGNC:18601]	2.648	1.405172095	2.00E-08	1.06E-07	yes	up	2.03	2.27	1.52	3.48	4.3	3.7	1.94	3.826666667
ENSG00000133624	ZNF767P	zinc finger family member 767, pseudogene [Source:HGNC Symbol;Acc:HGNC:21884]	0.432	-1.211335653	2.04E-08	1.08E-07	yes	down	3.09	2.37	2.31	0.77	0.78	1.3	2.59	0.95
ENSG00000164744	SUN3	Sad1 and UNC84 domain containing 3 [Source:HGNC Symbol;Acc:HGNC:22429]	2.002	1.001642111	2.07E-08	1.10E-07	yes	up	12.78	14.59	15.24	19.36	23.24	20.07	14.20333333	20.89
ENSG00000171450	CDK5R2	cyclin dependent kinase 5 regulatory subunit 2 [Source:HGNC Symbol;Acc:HGNC:1776]	2.608	1.383207248	2.12E-08	1.12E-07	yes	up	1.74	1.35	1.11	2.72	2.79	2.76	1.4	2.756666667
ENSG00000104863	LIN7B	lin-7 homolog B, crumbs cell polarity complex component [Source:HGNC Symbol;Acc:HGNC:17788]	2.522	1.33469259	2.18E-08	1.15E-07	yes	up	7.41	6.76	4.75	13.48	10.91	13.3	6.306666667	12.56333333
ENSG00000286699	AC084198.1	novel transcript	2.161	1.111732301	2.28E-08	1.20E-07	yes	up	2.61	2.97	3.01	4.58	5.23	4.01	2.863333333	4.606666667
ENSG00000097096	SYDE2	synapse defective Rho GTPase homolog 2 [Source:HGNC Symbol;Acc:HGNC:25841]	0.438	-1.191467052	2.33E-08	1.23E-07	yes	down	2.39	2.16	3.42	0.75	0.88	0.94	2.656666667	0.856666667
ENSG00000280128	AL662795.2	TEC	0.401	-1.319602639	2.57E-08	1.35E-07	yes	down	2.51	3.43	3.12	0.72	0.82	1.2	3.02	0.913333333
ENSG00000124635	H2BC11	H2B clustered histone 11 [Source:HGNC Symbol;Acc:HGNC:4761]	2.286	1.192848336	2.60E-08	1.36E-07	yes	up	5.01	2.08	3.58	6.17	7.54	9.14	3.556666667	7.616666667
ENSG00000065413	ANKRD44	ankyrin repeat domain 44 [Source:HGNC Symbol;Acc:HGNC:25259]	0.353	-1.501064906	2.61E-08	1.37E-07	yes	down	1.41	0.97	1.28	3.2	0.85	1.5	1.22	1.85
ENSG00000265763	ZNF488	zinc finger protein 488 [Source:HGNC Symbol;Acc:HGNC:23535]	0.392	-1.352564063	2.68E-08	1.40E-07	yes	down	2.46	2.1	2.41	0.62	0.63	0.8	2.323333333	0.683333333
ENSG00000271503	CCL5	C-C motif chemokine ligand 5 [Source:HGNC Symbol;Acc:HGNC:10632]	3.513	1.812760746	2.85E-08	1.49E-07	yes	up	1.55	1.17	1.5	3.36	4.39	3.25	1.406666667	3.666666667
ENSG00000163293	NIPAL1	NIPA like domain containing 1 [Source:HGNC Symbol;Acc:HGNC:27194]	0.493	-1.020977168	2.89E-08	1.50E-07	yes	down	6.72	4.63	7.12	1.73	2.77	2.15	6.156666667	2.216666667
ENSG00000221909	FAM200A	family with sequence similarity 200 member A [Source:HGNC Symbol;Acc:HGNC:25401]	0.484	-1.04823731	2.90E-08	1.51E-07	yes	down	5.3	5.9	5.67	2.04	2.09	2.03	5.623333333	2.053333333
ENSG00000117122	MFAP2	microfibril associated protein 2 [Source:HGNC Symbol;Acc:HGNC:7033]	2.235	1.160430617	3.01E-08	1.56E-07	yes	up	7.39	6.97	6.37	10.63	10.88	13.22	6.91	11.57666667
ENSG00000275835	TUBGCP5	tubulin gamma complex associated protein 5 [Source:HGNC Symbol;Acc:HGNC:18600]	0.465	-1.103674127	3.01E-08	1.56E-07	yes	down	4.5	4.4	5.16	1.67	1.09	1.65	4.686666667	1.47
ENSG00000147912	FBXO10	F-box protein 10 [Source:HGNC Symbol;Acc:HGNC:13589]	3.15	1.655508348	3.01E-08	1.56E-07	yes	up	0.72	1.64	0.41	1.58	2.75	2.26	0.923333333	2.196666667
ENSG00000237310	GS1-124K5.4	uncharacterized LOC100289098 [Source:NCBI gene (formerly Entrezgene);Acc:100289098]	2.894	1.532915742	3.09E-08	1.60E-07	yes	up	4.95	5.12	6.2	12.03	13.39	10.27	5.423333333	11.89666667
ENSG00000142347	MYO1F	myosin IF [Source:HGNC Symbol;Acc:HGNC:7600]	2.701	1.433654981	3.17E-08	1.64E-07	yes	up	1.75	3.1	1.06	2.61	2.02	2.69	1.97	2.44
ENSG00000244219	TMEM225B	transmembrane protein 225B [Source:HGNC Symbol;Acc:HGNC:53075]	3.089	1.627192707	3.19E-08	1.65E-07	yes	up	1.93	2.53	1.89	4.73	6.04	6.42	2.116666667	5.73
ENSG00000049089	COL9A2	collagen type IX alpha 2 chain [Source:HGNC Symbol;Acc:HGNC:2218]	2.164	1.113976049	3.23E-08	1.67E-07	yes	up	2.82	3	3.55	5.63	5.27	3.93	3.123333333	4.943333333
ENSG00000171812	COL8A2	collagen type VIII alpha 2 chain [Source:HGNC Symbol;Acc:HGNC:2216]	2.496	1.319893389	3.25E-08	1.68E-07	yes	up	0.74	0.84	0.67	1.45	1.24	1.5	0.75	1.396666667
ENSG00000204186	ZDBF2	zinc finger DBF-type containing 2 [Source:HGNC Symbol;Acc:HGNC:29313]	0.437	-1.193272483	3.30E-08	1.70E-07	yes	down	1.32	1.19	1.94	0.41	0.47	0.65	1.483333333	0.51
ENSG00000178026	LRRC75B	leucine rich repeat containing 75B [Source:HGNC Symbol;Acc:HGNC:33155]	2.423	1.276628301	3.46E-08	1.78E-07	yes	up	3.66	3	2.68	5.82	5.64	6.69	3.113333333	6.05
ENSG00000113966	ARL6	ADP ribosylation factor like GTPase 6 [Source:HGNC Symbol;Acc:HGNC:13210]	0.426	-1.230391362	3.46E-08	1.78E-07	yes	down	6.24	7.01	7.43	1.91	2.9	1.87	6.893333333	2.226666667
ENSG00000120647	CCDC77	coiled-coil domain containing 77 [Source:HGNC Symbol;Acc:HGNC:28203]	0.473	-1.08065376	3.67E-08	1.88E-07	yes	down	7.12	11.33	10.82	3.24	4.44	3.02	9.756666667	3.566666667
ENSG00000083807	SLC27A5	solute carrier family 27 member 5 [Source:HGNC Symbol;Acc:HGNC:10999]	2.276	1.186603147	3.75E-08	1.92E-07	yes	up	12.19	13.64	9.1	20.96	23.74	20.81	11.64333333	21.83666667
ENSG00000177380	PPFIA3	PTPRF interacting protein alpha 3 [Source:HGNC Symbol;Acc:HGNC:9247]	2.269	1.1823144	3.91E-08	2.00E-07	yes	up	3.58	3.94	3.61	4.75	5.18	6.12	3.71	5.35
ENSG00000185101	ANO9	anoctamin 9 [Source:HGNC Symbol;Acc:HGNC:20679]	4.046	2.016600902	3.96E-08	2.02E-07	yes	up	0.33	0.39	0.39	1.15	0.76	1.54	0.37	1.15
ENSG00000273033	LINC02035	long intergenic non-protein coding RNA 2035 [Source:HGNC Symbol;Acc:HGNC:52875]	0.419	-1.255582492	4.15E-08	2.11E-07	yes	down	1.53	1.89	2.04	0.52	0.5	0.7	1.82	0.573333333
ENSG00000261487	AC135048.1	novel transcript	4.432	2.148029364	4.35E-08	2.21E-07	yes	up	1.95	2.01	2.83	6.35	7.32	5.59	2.263333333	6.42
ENSG00000152422	XRCC4	X-ray repair cross complementing 4 [Source:HGNC Symbol;Acc:HGNC:12831]	0.476	-1.069692571	4.49E-08	2.28E-07	yes	down	10.49	12.47	13.03	3.19	4.94	4.58	11.99666667	4.236666667
ENSG00000196172	ZNF681	zinc finger protein 681 [Source:HGNC Symbol;Acc:HGNC:26457]	0.316	-1.662055371	4.79E-08	2.42E-07	yes	down	0.82	0.78	1.92	0.25	0.17	0.24	1.173333333	0.22
ENSG00000264558	AC015674.1	novel transcript, antisense to KPNB1	0.319	-1.647464814	4.79E-08	2.42E-07	yes	down	155.69	157.81	247.68	30.21	39.42	49.94	187.06	39.85666667
ENSG00000103494	RPGRIP1L	RPGRIP1 like [Source:HGNC Symbol;Acc:HGNC:29168]	0.49	-1.028133052	5.18E-08	2.61E-07	yes	down	3.82	3.82	4.69	2.26	2.47	3.19	4.11	2.64
ENSG00000130413	STK33	serine/threonine kinase 33 [Source:HGNC Symbol;Acc:HGNC:14568]	0.498	-1.006830894	5.29E-08	2.66E-07	yes	down	6.4	7.69	8.1	3.19	3.34	3.47	7.396666667	3.333333333
ENSG00000167363	FN3K	fructosamine 3 kinase [Source:HGNC Symbol;Acc:HGNC:24822]	2.186	1.128502655	5.31E-08	2.67E-07	yes	up	5.42	7.23	4.51	10.49	9.29	9.02	5.72	9.6
ENSG00000154920	EME1	essential meiotic structure-specific endonuclease 1 [Source:HGNC Symbol;Acc:HGNC:24965]	0.463	-1.110722721	5.46E-08	2.73E-07	yes	down	7.23	8.57	8.97	2.47	3.14	2.45	8.256666667	2.686666667
ENSG00000050730	TNIP3	TNFAIP3 interacting protein 3 [Source:HGNC Symbol;Acc:HGNC:19315]	0.309	-1.696027266	5.48E-08	2.75E-07	yes	down	3.6	2.97	3.4	1.05	1.24	0.66	3.323333333	0.983333333
ENSG00000179588	ZFPM1	zinc finger protein, FOG family member 1 [Source:HGNC Symbol;Acc:HGNC:19762]	2.529	1.338562481	5.50E-08	2.75E-07	yes	up	0.91	2.2	2.85	2.89	2.48	2.67	1.986666667	2.68
ENSG00000153234	NR4A2	nuclear receptor subfamily 4 group A member 2 [Source:HGNC Symbol;Acc:HGNC:7981]	4.204	2.071758891	5.85E-08	2.92E-07	yes	up	0.38	0.37	0.31	1.57	1.12	0.72	0.353333333	1.136666667
ENSG00000011258	MBTD1	mbt domain containing 1 [Source:HGNC Symbol;Acc:HGNC:19866]	0.492	-1.022464844	5.88E-08	2.93E-07	yes	down	2.62	3.34	4.08	1.41	1.22	1.32	3.346666667	1.316666667
ENSG00000257261	AC008014.1	novel transcript	2.612	1.38517856	5.94E-08	2.96E-07	yes	up	3.09	3.59	4.97	5.76	6.52	8.47	3.883333333	6.916666667
ENSG00000143816	WNT9A	Wnt family member 9A [Source:HGNC Symbol;Acc:HGNC:12778]	2.53	1.339369682	6.10E-08	3.03E-07	yes	up	0.89	0.64	0.91	1.7	1.37	1.52	0.813333333	1.53
ENSG00000129757	CDKN1C	cyclin dependent kinase inhibitor 1C [Source:HGNC Symbol;Acc:HGNC:1786]	2.202	1.1390244	6.45E-08	3.20E-07	yes	up	4.1	4.25	3.58	7.41	6.4	5.52	3.976666667	6.443333333
ENSG00000269900	RMRP	RNA component of mitochondrial RNA processing endoribonuclease [Source:HGNC Symbol;Acc:HGNC:10031]	167.237	7.385746946	6.61E-08	3.28E-07	yes	up	0	0	0	9.82	55.23	31.24	0	32.09666667
ENSG00000090376	IRAK3	interleukin 1 receptor associated kinase 3 [Source:HGNC Symbol;Acc:HGNC:17020]	0.415	-1.269491647	6.76E-08	3.35E-07	yes	down	1.04	0.98	1.14	0.4	0.52	0.63	1.053333333	0.516666667
ENSG00000145675	PIK3R1	phosphoinositide-3-kinase regulatory subunit 1 [Source:HGNC Symbol;Acc:HGNC:8979]	0.459	-1.124208787	6.88E-08	3.40E-07	yes	down	2.69	1.62	2.77	1.23	0.98	1.02	2.36	1.076666667
ENSG00000235959	AC009237.6	pseudogene similar to part of Cdon homolog (mouse) (CDON)	0.481	-1.055982448	6.94E-08	3.42E-07	yes	down	3.08	3.43	4.41	1.3	1.16	1.66	3.64	1.373333333
ENSG00000254531	FLJ20021	uncharacterized LOC90024 [Source:NCBI gene (formerly Entrezgene);Acc:90024]	2.478	1.309025728	6.97E-08	3.44E-07	yes	up	11.25	12.73	8.77	19.38	18.83	20.14	10.91666667	19.45
ENSG00000128923	MINDY2	MINDY lysine 48 deubiquitinase 2 [Source:HGNC Symbol;Acc:HGNC:26954]	0.475	-1.074996516	7.23E-08	3.57E-07	yes	down	2.18	1.92	3.37	0.81	0.94	1.08	2.49	0.943333333
ENSG00000173727	AP000769.1	Finkel-Biskis-Reilly murine sarcoma virus (FBR-MuSV) ubiquitously expressed (FAU) pseudogene	2.313	1.209826996	7.55E-08	3.71E-07	yes	up	25.07	37.45	7.75	36.24	22.66	29.85	23.42333333	29.58333333
ENSG00000158792	SPATA2L	spermatogenesis associated 2 like [Source:HGNC Symbol;Acc:HGNC:28393]	2.178	1.123149535	7.67E-08	3.76E-07	yes	up	3.53	2.82	2.94	4.6	4.82	5.04	3.096666667	4.82
ENSG00000164509	IL31RA	interleukin 31 receptor A [Source:HGNC Symbol;Acc:HGNC:18969]	0.486	-1.041912134	7.72E-08	3.79E-07	yes	down	5.56	4.63	5.42	1.96	1.78	1.84	5.203333333	1.86
ENSG00000138135	CH25H	cholesterol 25-hydroxylase [Source:HGNC Symbol;Acc:HGNC:1907]	3.713	1.892567999	8.14E-08	3.98E-07	yes	up	0.69	1.25	0.66	2.42	2.66	2.18	0.866666667	2.42
ENSG00000146414	SHPRH	SNF2 histone linker PHD RING helicase [Source:HGNC Symbol;Acc:HGNC:19336]	0.474	-1.076179315	8.24E-08	4.02E-07	yes	down	2.51	1.54	1.99	0.75	0.64	0.79	2.013333333	0.726666667
ENSG00000108947	EFNB3	ephrin B3 [Source:HGNC Symbol;Acc:HGNC:3228]	2.622	1.39049387	9.29E-08	4.51E-07	yes	up	0.85	0.95	0.81	1.93	1.62	1.58	0.87	1.71
ENSG00000184508	HDDC3	HD domain containing 3 [Source:HGNC Symbol;Acc:HGNC:30522]	2.031	1.022189607	9.80E-08	4.74E-07	yes	up	9.57	7.53	5.96	10.15	10.44	9.67	7.686666667	10.08666667
ENSG00000124116	WFDC3	WAP four-disulfide core domain 3 [Source:HGNC Symbol;Acc:HGNC:15957]	3.937	1.977102888	1.00E-07	4.83E-07	yes	up	2.73	3.19	4	11.51	7.4	8.86	3.306666667	9.256666667
ENSG00000260025	CRIM1-DT	CRIM1 divergent transcript [Source:HGNC Symbol;Acc:HGNC:54057]	3.615	1.854041034	1.00E-07	4.84E-07	yes	up	5.1	2.91	1.32	9.24	9.53	8.88	3.11	9.216666667
ENSG00000072571	HMMR	hyaluronan mediated motility receptor [Source:HGNC Symbol;Acc:HGNC:5012]	0.442	-1.178852133	1.01E-07	4.88E-07	yes	down	4.13	5.38	5.68	1.75	2.15	1.79	5.063333333	1.896666667
ENSG00000229809	ZNF688	zinc finger protein 688 [Source:HGNC Symbol;Acc:HGNC:30489]	2.777	1.473690473	1.05E-07	5.06E-07	yes	up	3	2.52	1.88	5.78	5	5.19	2.466666667	5.323333333
ENSG00000288044	AL096870.8	novel transcript, antisense to RABGGTAand DHRS1	2.693	1.429475345	1.13E-07	5.40E-07	yes	up	23.68	19.8	29.35	50.7	48.93	48.09	24.27666667	49.24
ENSG00000260267	AC026471.1	novel transcript, antisense to ARMC5	3.607	1.850962138	1.13E-07	5.41E-07	yes	up	0.88	0.24	0.84	1.56	1.91	1.78	0.653333333	1.75
ENSG00000100077	GRK3	G protein-coupled receptor kinase 3 [Source:HGNC Symbol;Acc:HGNC:290]	0.455	-1.136196707	1.19E-07	5.67E-07	yes	down	1.55	1.25	2.35	0.44	0.59	0.5	1.716666667	0.51
ENSG00000163995	ABLIM2	actin binding LIM protein family member 2 [Source:HGNC Symbol;Acc:HGNC:19195]	2.056	1.03994402	1.19E-07	5.67E-07	yes	up	3.82	3.25	3.85	5.42	4.94	4.56	3.64	4.973333333
ENSG00000272449	AL139246.5	novel transcript	3.537	1.822346368	1.19E-07	5.71E-07	yes	up	2.21	1.91	1.13	5.15	3.55	5.9	1.75	4.866666667
ENSG00000032742	IFT88	intraflagellar transport 88 [Source:HGNC Symbol;Acc:HGNC:20606]	0.446	-1.165121534	1.29E-07	6.15E-07	yes	down	4.85	9.08	8.27	3.08	1.8	2.15	7.4	2.343333333
ENSG00000287160	Z82195.3	novel transcript	0.425	-1.233231974	1.35E-07	6.41E-07	yes	down	2.73	2.74	2.69	0.91	0.73	0.95	2.72	0.863333333
ENSG00000243243	AC073130.2	novel transcript	0.484	-1.045922967	1.36E-07	6.44E-07	yes	down	5.06	7.45	7.86	1.91	3.08	2.95	6.79	2.646666667
ENSG00000184675	AMER1	APC membrane recruitment protein 1 [Source:HGNC Symbol;Acc:HGNC:26837]	0.453	-1.141707416	1.46E-07	6.89E-07	yes	down	1.63	1.1	1.7	0.45	0.44	0.61	1.476666667	0.5
ENSG00000273619	AL121832.2	novel transcript, antisense to RPS21	2.649	1.405637758	1.53E-07	7.21E-07	yes	up	6.38	7.11	5.08	11.63	12.06	13.13	6.19	12.27333333
ENSG00000090554	FLT3LG	fms related receptor tyrosine kinase 3 ligand [Source:HGNC Symbol;Acc:HGNC:3766]	2.292	1.196494804	1.57E-07	7.37E-07	yes	up	5.59	6.6	4.95	10.34	8.74	9.69	5.713333333	9.59
ENSG00000279000	OR10A6	olfactory receptor family 10 subfamily A member 6 (gene/pseudogene) [Source:HGNC Symbol;Acc:HGNC:15132]	0.217	-2.203841206	1.58E-07	7.45E-07	yes	down	1.83	2.47	2.42	0.38	0.42	0.29	2.24	0.363333333
ENSG00000260772	AC012321.1	novel transcript	0.436	-1.198104346	1.61E-07	7.56E-07	yes	down	7.99	14.52	12.09	3.28	3.44	4.58	11.53333333	3.766666667
ENSG00000115274	INO80B	INO80 complex subunit B [Source:HGNC Symbol;Acc:HGNC:13324]	2.111	1.077649015	1.62E-07	7.61E-07	yes	up	13.99	16.01	9.02	22.81	19.64	18.39	13.00666667	20.28
ENSG00000257354	AC048341.1	novel transcript	0.276	-1.854724241	1.69E-07	7.91E-07	yes	down	0.45	0.55	0.44	0.12	0.08	0.1	0.48	0.1
ENSG00000149476	TKFC	triokinase and FMN cyclase [Source:HGNC Symbol;Acc:HGNC:24552]	2.05	1.035432456	1.74E-07	8.13E-07	yes	up	3.2	3.94	2.36	4.99	5.5	5.44	3.166666667	5.31
ENSG00000105499	PLA2G4C	phospholipase A2 group IVC [Source:HGNC Symbol;Acc:HGNC:9037]	2.2	1.137385915	1.86E-07	8.66E-07	yes	up	4.99	3.97	2.64	5.9	5.2	4.87	3.866666667	5.323333333
ENSG00000213221	DNLZ	DNL-type zinc finger [Source:HGNC Symbol;Acc:HGNC:33879]	2.548	1.349553982	1.97E-07	9.17E-07	yes	up	1.25	1.42	0.76	2.14	2.31	2.2	1.143333333	2.216666667
ENSG00000276170	AC244153.1	novel transcript, antisense to ARHGAP23	2.126	1.088351336	1.98E-07	9.19E-07	yes	up	28.53	30.44	26.46	45.38	47.83	38.57	28.47666667	43.92666667
ENSG00000179523	EIF3J-DT	EIF3J divergent transcript [Source:HGNC Symbol;Acc:HGNC:48616]	2.125	1.087583836	1.98E-07	9.21E-07	yes	up	3.46	3.64	3.56	5.24	6.74	5.59	3.553333333	5.856666667
ENSG00000277283	AC004812.2	novel transcript, antisense to RAB35	3.322	1.731932924	2.01E-07	9.35E-07	yes	up	0.85	0.59	0.87	1.72	1.56	2.5	0.77	1.926666667
ENSG00000171224	FAM241B	family with sequence similarity 241 member B [Source:HGNC Symbol;Acc:HGNC:23519]	2.016	1.011452766	2.16E-07	1.00E-06	yes	up	9.01	10.22	7.19	13.37	14.46	13.11	8.806666667	13.64666667
ENSG00000162924	REL	REL proto-oncogene, NF-kB subunit [Source:HGNC Symbol;Acc:HGNC:9954]	0.4	-1.323110733	2.16E-07	1.00E-06	yes	down	1.07	0.66	1.39	0.28	0.35	0.34	1.04	0.323333333
ENSG00000235314	LINC00957	long intergenic non-protein coding RNA 957 [Source:HGNC Symbol;Acc:HGNC:22332]	2.152	1.105755928	2.27E-07	1.05E-06	yes	up	2.2	2.35	1.86	3.57	3.05	3.55	2.136666667	3.39
ENSG00000189052	CGB5	chorionic gonadotropin subunit beta 5 [Source:HGNC Symbol;Acc:HGNC:16452]	17.145	4.09972367	2.27E-07	1.05E-06	yes	up	0	0.27	0.2	2.01	1.74	2.42	0.156666667	2.056666667
ENSG00000130751	NPAS1	neuronal PAS domain protein 1 [Source:HGNC Symbol;Acc:HGNC:7894]	3.399	1.765221621	2.36E-07	1.08E-06	yes	up	1.99	0.95	2.4	3.54	4.45	4.32	1.78	4.103333333
ENSG00000170381	SEMA3E	semaphorin 3E [Source:HGNC Symbol;Acc:HGNC:10727]	0.365	-1.453445926	2.38E-07	1.09E-06	yes	down	1.98	0.98	1.3	0.54	0.2	0.24	1.42	0.326666667
ENSG00000108423	TUBD1	tubulin delta 1 [Source:HGNC Symbol;Acc:HGNC:16811]	0.384	-1.382574214	2.42E-07	1.11E-06	yes	down	3.91	4.63	4.86	1.76	0.92	2.27	4.466666667	1.65
ENSG00000114315	HES1	hes family bHLH transcription factor 1 [Source:HGNC Symbol;Acc:HGNC:5192]	2.487	1.314401271	2.54E-07	1.16E-06	yes	up	3.24	2.69	2.64	5.37	6.51	4	2.856666667	5.293333333
ENSG00000248019	FAM13A-AS1	FAM13A antisense RNA 1 [Source:HGNC Symbol;Acc:HGNC:19370]	0.152	-2.714271888	2.62E-07	1.20E-06	yes	down	0.76	1.22	0.67	0.1	0.1	0.2	0.883333333	0.133333333
ENSG00000260566	AC127459.1	novel transcript	0.076	-3.71451882	2.86E-07	1.30E-06	yes	down	0.39	1.47	0.93	0	0.04	0.12	0.93	0.053333333
ENSG00000063180	CA11	carbonic anhydrase 11 [Source:HGNC Symbol;Acc:HGNC:1370]	4.717	2.237756156	2.87E-07	1.31E-06	yes	up	0.61	0.56	0.29	1.7	1.28	8.98	0.486666667	3.986666667
ENSG00000130720	FIBCD1	fibrinogen C domain containing 1 [Source:HGNC Symbol;Acc:HGNC:25922]	2.386	1.254638679	3.01E-07	1.36E-06	yes	up	3.18	2.29	3.17	6.42	3.49	5.89	2.88	5.266666667
ENSG00000271614	ATP2B1-AS1	ATP2B1 antisense RNA 1 [Source:HGNC Symbol;Acc:HGNC:27883]	2.696	1.430911498	3.02E-07	1.37E-06	yes	up	0.79	0.52	0.66	1.21	1.42	1.33	0.656666667	1.32
ENSG00000178093	TSSK6	testis specific serine kinase 6 [Source:HGNC Symbol;Acc:HGNC:30410]	3.029	1.599072603	3.06E-07	1.38E-06	yes	up	2.29	1.63	1.27	3.73	4.88	4.29	1.73	4.3
ENSG00000215271	HOMEZ	homeobox and leucine zipper encoding [Source:HGNC Symbol;Acc:HGNC:20164]	2.479	1.309715322	3.07E-07	1.39E-06	yes	up	5.76	5.5	5.76	12.17	12	14.25	5.673333333	12.80666667
ENSG00000204228	HSD17B8	hydroxysteroid 17-beta dehydrogenase 8 [Source:HGNC Symbol;Acc:HGNC:3554]	2.192	1.13207547	3.08E-07	1.39E-06	yes	up	5.8	5.68	4.92	8.33	8.21	9.37	5.466666667	8.636666667
ENSG00000102981	PARD6A	par-6 family cell polarity regulator alpha [Source:HGNC Symbol;Acc:HGNC:15943]	2.159	1.11053659	3.11E-07	1.41E-06	yes	up	5.2	4.97	4.38	7.04	8.99	7.4	4.85	7.81
ENSG00000261253	AC137932.2	novel transcript, antisense to ANKRD11	6.54	2.7093635	3.16E-07	1.42E-06	yes	up	0.64	0.28	0.44	2.25	2.27	2	0.453333333	2.173333333
ENSG00000183153	GJD3	gap junction protein delta 3 [Source:HGNC Symbol;Acc:HGNC:19147]	3.351	1.744461307	3.20E-07	1.44E-06	yes	up	0.28	0.67	0.38	1.2	1.25	0.9	0.443333333	1.116666667
ENSG00000066056	TIE1	tyrosine kinase with immunoglobulin like and EGF like domains 1 [Source:HGNC Symbol;Acc:HGNC:11809]	2.427	1.279467562	3.36E-07	1.51E-06	yes	up	1.04	1.15	0.77	1.94	2.41	3.19	0.986666667	2.513333333
ENSG00000242474	AC093627.5	novel transcript	0.438	-1.191246926	3.53E-07	1.58E-06	yes	down	3.97	4.44	6.56	1.8	1.58	2.12	4.99	1.833333333
ENSG00000211751	TRBC1	T cell receptor beta constant 1 [Source:HGNC Symbol;Acc:HGNC:12156]	3.484	1.800849025	3.62E-07	1.62E-06	yes	up	2.09	2.7	1.42	5.69	6.14	4.51	2.07	5.446666667
ENSG00000163328	GPR155	G protein-coupled receptor 155 [Source:HGNC Symbol;Acc:HGNC:22951]	0.442	-1.178371552	3.85E-07	1.72E-06	yes	down	1.5	1.34	2.25	0.52	0.53	0.55	1.696666667	0.533333333
ENSG00000168769	TET2	tet methylcytosine dioxygenase 2 [Source:HGNC Symbol;Acc:HGNC:25941]	0.477	-1.066431976	3.93E-07	1.75E-06	yes	down	1.21	1.05	1.61	0.44	0.54	0.51	1.29	0.496666667
ENSG00000124467	PSG8	pregnancy specific beta-1-glycoprotein 8 [Source:HGNC Symbol;Acc:HGNC:9525]	2.209	1.143696169	4.09E-07	1.82E-06	yes	up	5.09	4.99	4.82	8.46	7.67	6.07	4.966666667	7.4
ENSG00000183718	TRIM52	tripartite motif containing 52 [Source:HGNC Symbol;Acc:HGNC:19024]	0.485	-1.043442075	4.17E-07	1.85E-06	yes	down	4.33	4.55	3.41	1.75	1.49	1.89	4.096666667	1.71
ENSG00000184937	WT1	WT1 transcription factor [Source:HGNC Symbol;Acc:HGNC:12796]	0.358	-1.480365861	4.22E-07	1.87E-06	yes	down	4.38	3.61	4.56	1.55	1.28	0.98	4.183333333	1.27
ENSG00000149781	FERMT3	fermitin family member 3 [Source:HGNC Symbol;Acc:HGNC:23151]	2.11	1.077051275	4.29E-07	1.90E-06	yes	up	2.36	2.44	4.49	3.95	3.78	3.75	3.096666667	3.826666667
ENSG00000175066	GK5	glycerol kinase 5 [Source:HGNC Symbol;Acc:HGNC:28635]	0.465	-1.103905852	4.44E-07	1.97E-06	yes	down	2.58	2.3	4.09	0.85	2.32	1.84	2.99	1.67
ENSG00000272288	ILRUN-AS1	ILRUN antisense RNA 1 [Source:HGNC Symbol;Acc:HGNC:55216]	4.811	2.266299649	4.47E-07	1.98E-06	yes	up	3.82	8.92	5.4	15.78	22.68	24.45	6.046666667	20.97
ENSG00000110628	SLC22A18	solute carrier family 22 member 18 [Source:HGNC Symbol;Acc:HGNC:10964]	2.225	1.153799081	4.73E-07	2.09E-06	yes	up	5.35	6.04	4.04	10.1	7.46	7.15	5.143333333	8.236666667
ENSG00000236618	PITPNA-AS1	PITPNA antisense RNA 1 [Source:HGNC Symbol;Acc:HGNC:44116]	2.179	1.123627679	5.03E-07	2.21E-06	yes	up	13.81	16.28	16.94	25.29	26.88	22.14	15.67666667	24.77
ENSG00000264112	AC015813.1	novel transcript	0.167	-2.583226081	5.13E-07	2.26E-06	yes	down	2.66	6.95	3.59	0.43	0.38	0.84	4.4	0.55
ENSG00000021826	CPS1	carbamoyl-phosphate synthase 1 [Source:HGNC Symbol;Acc:HGNC:2323]	0.393	-1.347742186	5.25E-07	2.31E-06	yes	down	1.64	1.38	1.63	0.84	0.54	0.62	1.55	0.666666667
ENSG00000128604	IRF5	interferon regulatory factor 5 [Source:HGNC Symbol;Acc:HGNC:6120]	2.749	1.458818062	5.47E-07	2.39E-06	yes	up	1.02	1.47	1.89	3.54	2.95	2.44	1.46	2.976666667
ENSG00000276168	RN7SL1	RNA component of signal recognition particle 7SL1 [Source:HGNC Symbol;Acc:HGNC:10038]	2.706	1.436146279	5.57E-07	2.44E-06	yes	up	1155.14	916.67	822.73	1460.31	1777.71	2299.26	964.8466667	1845.76
ENSG00000279753	AC011558.1	TEC	2.493	1.318088721	5.61E-07	2.45E-06	yes	up	39.62	31.17	33.65	65.33	53.94	67.01	34.81333333	62.09333333
ENSG00000255330	AL096711.2	novel protein	0.45	-1.152834352	5.76E-07	2.51E-06	yes	down	3.16	2.51	4.08	0.64	0.89	0.98	3.25	0.836666667
ENSG00000075407	ZNF37A	zinc finger protein 37A [Source:HGNC Symbol;Acc:HGNC:13102]	0.377	-1.408511191	5.95E-07	2.59E-06	yes	down	7.87	3.01	5.25	0.9	2.05	1.31	5.376666667	1.42
ENSG00000175265	GOLGA8A	golgin A8 family member A [Source:HGNC Symbol;Acc:HGNC:31972]	0.46	-1.119330646	6.04E-07	2.62E-06	yes	down	5.55	6.87	4.93	2.72	2.02	1.99	5.783333333	2.243333333
ENSG00000205269	TMEM170B	transmembrane protein 170B [Source:HGNC Symbol;Acc:HGNC:34244]	0.475	-1.07453266	6.18E-07	2.68E-06	yes	down	1.43	1.59	2.41	0.5	0.63	0.79	1.81	0.64
ENSG00000221886	ZBED8	zinc finger BED-type containing 8 [Source:HGNC Symbol;Acc:HGNC:30804]	0.453	-1.143309284	6.21E-07	2.69E-06	yes	down	3.71	3.46	5.18	1.16	1.64	1.3	4.116666667	1.366666667
ENSG00000140451	PIF1	PIF1 5'-to-3' DNA helicase [Source:HGNC Symbol;Acc:HGNC:26220]	0.439	-1.188429961	6.42E-07	2.77E-06	yes	down	5.63	4.89	5.15	2.05	1.01	3.17	5.223333333	2.076666667
ENSG00000102934	PLLP	plasmolipin [Source:HGNC Symbol;Acc:HGNC:18553]	2.286	1.192582373	6.49E-07	2.80E-06	yes	up	2.17	2.48	1.85	4.49	4.68	3.43	2.166666667	4.2
ENSG00000146409	SLC18B1	solute carrier family 18 member B1 [Source:HGNC Symbol;Acc:HGNC:21573]	0.485	-1.043452262	6.60E-07	2.85E-06	yes	down	4.29	4.28	5.44	1.49	1.64	1.93	4.67	1.686666667
ENSG00000170396	ZNF804A	zinc finger protein 804A [Source:HGNC Symbol;Acc:HGNC:21711]	0.462	-1.114990837	6.77E-07	2.91E-06	yes	down	1.87	2.34	2.46	0.71	0.67	0.92	2.223333333	0.766666667
ENSG00000257335	MGAM	maltase-glucoamylase [Source:HGNC Symbol;Acc:HGNC:7043]	0.179	-2.480582333	6.82E-07	2.93E-06	yes	down	0.38	0.33	0.3	0.15	0.05	0.03	0.336666667	0.076666667
ENSG00000259953	AL138756.1	novel transcript, overlapping SUSD1	0.418	-1.259715433	7.13E-07	3.06E-06	yes	down	1.63	2.97	3.04	0.62	0.83	0.73	2.546666667	0.726666667
ENSG00000124249	KCNK15	potassium two pore domain channel subfamily K member 15 [Source:HGNC Symbol;Acc:HGNC:13814]	4.768	2.253272137	7.16E-07	3.08E-06	yes	up	0.31	0.31	0.13	0.92	0.79	1.08	0.25	0.93
ENSG00000144485	HES6	hes family bHLH transcription factor 6 [Source:HGNC Symbol;Acc:HGNC:18254]	2.173	1.119883843	7.19E-07	3.09E-06	yes	up	3.58	4.48	3.21	6.05	6.03	7.5	3.756666667	6.526666667
ENSG00000221994	ZNF630	zinc finger protein 630 [Source:HGNC Symbol;Acc:HGNC:28855]	0.297	-1.750934795	7.26E-07	3.12E-06	yes	down	1.18	2.32	1.75	0.44	0.72	0.43	1.75	0.53
ENSG00000144834	TAGLN3	transgelin 3 [Source:HGNC Symbol;Acc:HGNC:29868]	2.111	1.078206517	7.58E-07	3.25E-06	yes	up	6.67	5.81	4.31	8.69	9.4	8.86	5.596666667	8.983333333
ENSG00000135913	USP37	ubiquitin specific peptidase 37 [Source:HGNC Symbol;Acc:HGNC:20063]	0.493	-1.019734252	7.76E-07	3.32E-06	yes	down	3.26	2.37	4.9	1.33	1.05	1.01	3.51	1.13
ENSG00000224389	C4B	complement C4B (Chido blood group) [Source:HGNC Symbol;Acc:HGNC:1324]	2.568	1.360692575	7.78E-07	3.32E-06	yes	up	1.63	2.09	1.77	4.45	3.11	2.94	1.83	3.5
ENSG00000133401	PDZD2	PDZ domain containing 2 [Source:HGNC Symbol;Acc:HGNC:18486]	0.442	-1.179056911	7.97E-07	3.40E-06	yes	down	2.55	1.96	3.32	0.39	1.06	1.19	2.61	0.88
ENSG00000162437	RAVER2	ribonucleoprotein, PTB binding 2 [Source:HGNC Symbol;Acc:HGNC:25577]	0.493	-1.019439794	8.64E-07	3.67E-06	yes	down	2.32	2.61	3.11	0.86	0.94	1.17	2.68	0.99
ENSG00000251257	AC010457.1	novel transcript	2.505	1.324733621	9.59E-07	4.04E-06	yes	up	17.89	15.62	16.79	28.43	34.7	30.39	16.76666667	31.17333333
ENSG00000165644	COMTD1	catechol-O-methyltransferase domain containing 1 [Source:HGNC Symbol;Acc:HGNC:26309]	2.182	1.125605613	9.66E-07	4.07E-06	yes	up	10.51	9.48	6.18	17.97	12.93	10.97	8.723333333	13.95666667
ENSG00000167535	CACNB3	calcium voltage-gated channel auxiliary subunit beta 3 [Source:HGNC Symbol;Acc:HGNC:1403]	2.127	1.08889144	1.02E-06	4.29E-06	yes	up	2.67	2.77	2.49	3.85	5.38	4.35	2.643333333	4.526666667
ENSG00000104381	GDAP1	ganglioside induced differentiation associated protein 1 [Source:HGNC Symbol;Acc:HGNC:15968]	0.375	-1.414191812	1.05E-06	4.41E-06	yes	down	1.69	1.59	2.42	0.73	0.43	0.59	1.9	0.583333333
ENSG00000167895	TMC8	transmembrane channel like 8 [Source:HGNC Symbol;Acc:HGNC:20474]	2.318	1.212781259	1.07E-06	4.49E-06	yes	up	0.91	1.03	1.69	1.33	1.79	1.68	1.21	1.6
ENSG00000213047	DENND1B	DENN domain containing 1B [Source:HGNC Symbol;Acc:HGNC:28404]	0.45	-1.153598358	1.09E-06	4.56E-06	yes	down	2.8	1.88	2.49	0.57	1.19	1.54	2.39	1.1
ENSG00000249751	ECSCR	endothelial cell surface expressed chemotaxis and apoptosis regulator [Source:HGNC Symbol;Acc:HGNC:35454]	3.026	1.597451575	1.11E-06	4.65E-06	yes	up	2.05	2.22	2.19	5.08	5.92	3.42	2.153333333	4.806666667
ENSG00000270055	AC127502.2	novel transcript	0.483	-1.050493618	1.13E-06	4.74E-06	yes	down	6.04	6.82	5.72	2.02	2.22	2.82	6.193333333	2.353333333
ENSG00000189367	KIAA0408	KIAA0408 [Source:HGNC Symbol;Acc:HGNC:21636]	0.132	-2.922108865	1.14E-06	4.74E-06	yes	down	1.12	0.78	1.75	0.12	0.32	0.15	1.216666667	0.196666667
ENSG00000283228	AC068547.1	novel transcript	0.319	-1.65006769	1.15E-06	4.80E-06	yes	down	5.9	4.68	8.9	1.86	0.68	1.78	6.493333333	1.44
ENSG00000188613	NANOS1	nanos C2HC-type zinc finger 1 [Source:HGNC Symbol;Acc:HGNC:23044]	0.489	-1.033251962	1.16E-06	4.82E-06	yes	down	5.8	6.45	7.74	2.37	2.61	3.25	6.663333333	2.743333333
ENSG00000279364	AC114546.3	TEC	0.385	-1.377761373	1.17E-06	4.86E-06	yes	down	4.94	8.91	10.24	1.53	2.07	3.32	8.03	2.306666667
ENSG00000183354	KIAA2026	KIAA2026 [Source:HGNC Symbol;Acc:HGNC:23378]	0.497	-1.008941653	1.19E-06	4.96E-06	yes	down	1.64	1.93	2.26	0.58	0.56	0.72	1.943333333	0.62
ENSG00000010361	FUZ	fuzzy planar cell polarity protein [Source:HGNC Symbol;Acc:HGNC:26219]	2.111	1.078252232	1.21E-06	5.02E-06	yes	up	4.36	4.85	4.23	7.02	5.28	6.47	4.48	6.256666667
ENSG00000162383	SLC1A7	solute carrier family 1 member 7 [Source:HGNC Symbol;Acc:HGNC:10945]	9.329	3.221774253	1.22E-06	5.05E-06	yes	up	0.09	0.02	0.2	0.65	0.39	0.99	0.103333333	0.676666667
ENSG00000204390	HSPA1L	heat shock protein family A (Hsp70) member 1 like [Source:HGNC Symbol;Acc:HGNC:5234]	2.803	1.487178999	1.23E-06	5.09E-06	yes	up	0.95	0.68	0.77	1.23	1.79	2.09	0.8	1.703333333
ENSG00000267757	EML2-AS1	EML2 antisense RNA 1 [Source:HGNC Symbol;Acc:HGNC:48331]	2.819	1.494980982	1.23E-06	5.09E-06	yes	up	3.4	2.56	3.15	6.12	5.86	6.76	3.036666667	6.246666667
ENSG00000180332	KCTD4	potassium channel tetramerization domain containing 4 [Source:HGNC Symbol;Acc:HGNC:23227]	0.294	-1.765759716	1.27E-06	5.27E-06	yes	down	2.03	1.8	1.97	0.57	0.39	0.41	1.933333333	0.456666667
ENSG00000185386	MAPK11	mitogen-activated protein kinase 11 [Source:HGNC Symbol;Acc:HGNC:6873]	2.158	1.109936489	1.28E-06	5.29E-06	yes	up	2.23	1.84	1.61	2.89	3.17	3.53	1.893333333	3.196666667
ENSG00000083097	DOP1A	DOP1 leucine zipper like protein A [Source:HGNC Symbol;Acc:HGNC:21194]	0.405	-1.305760856	1.31E-06	5.43E-06	yes	down	1.33	1.18	2.1	0.35	0.52	0.3	1.536666667	0.39
ENSG00000102984	ZNF821	zinc finger protein 821 [Source:HGNC Symbol;Acc:HGNC:28043]	2.798	1.484477616	1.36E-06	5.60E-06	yes	up	1.07	1.02	1.26	2.39	2.29	3	1.116666667	2.56
ENSG00000166924	NYAP1	neuronal tyrosine phosphorylated phosphoinositide-3-kinase adaptor 1 [Source:HGNC Symbol;Acc:HGNC:22009]	2.009	1.006650016	1.38E-06	5.68E-06	yes	up	3.26	2.74	2.08	5.22	4.64	4.11	2.693333333	4.656666667
ENSG00000175893	ZDHHC21	zinc finger DHHC-type palmitoyltransferase 21 [Source:HGNC Symbol;Acc:HGNC:20750]	0.391	-1.354827827	1.39E-06	5.72E-06	yes	down	0.74	0.83	1.2	0.17	0.29	0.35	0.923333333	0.27
ENSG00000105419	MEIS3	Meis homeobox 3 [Source:HGNC Symbol;Acc:HGNC:29537]	2.181	1.124677548	1.43E-06	5.88E-06	yes	up	2.95	3.22	4.07	4.85	4.93	5.55	3.413333333	5.11
ENSG00000168661	ZNF30	zinc finger protein 30 [Source:HGNC Symbol;Acc:HGNC:13090]	0.408	-1.292543479	1.44E-06	5.93E-06	yes	down	2.3	2.91	3.31	0.84	0.7	0.97	2.84	0.836666667
ENSG00000062524	LTK	leukocyte receptor tyrosine kinase [Source:HGNC Symbol;Acc:HGNC:6721]	2.412	1.270342304	1.48E-06	6.10E-06	yes	up	1.25	1.5	0.92	2.21	2.39	2.42	1.223333333	2.34
ENSG00000180998	GPR137C	G protein-coupled receptor 137C [Source:HGNC Symbol;Acc:HGNC:25445]	0.485	-1.04277617	1.49E-06	6.13E-06	yes	down	2.47	2.63	3.46	0.98	1.06	0.86	2.853333333	0.966666667
ENSG00000021300	PLEKHB1	pleckstrin homology domain containing B1 [Source:HGNC Symbol;Acc:HGNC:19079]	2.718	1.442349658	1.50E-06	6.13E-06	yes	up	1.01	2.34	1.45	2.99	3.21	4.1	1.6	3.433333333
ENSG00000177989	ODF3B	outer dense fiber of sperm tails 3B [Source:HGNC Symbol;Acc:HGNC:34388]	3.064	1.615451499	1.54E-06	6.32E-06	yes	up	2.29	1.89	2.2	5.68	4.31	7.58	2.126666667	5.856666667
ENSG00000170264	FAM161A	FAM161 centrosomal protein A [Source:HGNC Symbol;Acc:HGNC:25808]	0.493	-1.018983004	1.59E-06	6.49E-06	yes	down	3.91	3.83	4.23	0.97	1.43	1.63	3.99	1.343333333
ENSG00000265666	RARA-AS1	RARA antisense RNA 1 [Source:HGNC Symbol;Acc:HGNC:49577]	2.876	1.523864294	1.64E-06	6.71E-06	yes	up	1.35	1.01	1.17	3.1	1.77	2.76	1.176666667	2.543333333
ENSG00000170214	ADRA1B	adrenoceptor alpha 1B [Source:HGNC Symbol;Acc:HGNC:278]	2.914	1.543102774	1.65E-06	6.73E-06	yes	up	0.92	0.71	0.52	1.5	1.75	1.52	0.716666667	1.59
ENSG00000272841	MAP3K4-AS1	MAP3K4 antisense RNA 1 [Source:HGNC Symbol;Acc:HGNC:55048]	4.427	2.146332988	1.67E-06	6.81E-06	yes	up	0.44	0.23	0.42	1.35	1.16	0.98	0.363333333	1.163333333
ENSG00000136732	GYPC	glycophorin C (Gerbich blood group) [Source:HGNC Symbol;Acc:HGNC:4704]	3.035	1.601502407	1.71E-06	6.94E-06	yes	up	2.03	2.48	1.33	4.26	4.89	4.3	1.946666667	4.483333333
ENSG00000185112	FAM43A	family with sequence similarity 43 member A [Source:HGNC Symbol;Acc:HGNC:26888]	2.372	1.246248091	1.76E-06	7.15E-06	yes	up	1.92	1.28	1.01	3.02	2.36	2.15	1.403333333	2.51
ENSG00000168806	LCMT2	leucine carboxyl methyltransferase 2 [Source:HGNC Symbol;Acc:HGNC:17558]	0.497	-1.009037347	1.80E-06	7.28E-06	yes	down	3.8	3.49	3.26	1.05	1.24	1.08	3.516666667	1.123333333
ENSG00000132003	ZSWIM4	zinc finger SWIM-type containing 4 [Source:HGNC Symbol;Acc:HGNC:25704]	2	1.000081728	1.80E-06	7.28E-06	yes	up	2.08	1.94	2	2.4	2.84	3.82	2.006666667	3.02
ENSG00000267745	AC060766.6	novel transcript	0.171	-2.551828608	1.82E-06	7.35E-06	yes	down	1.99	2.7	2.13	0.36	0.29	0.2	2.273333333	0.283333333
ENSG00000159214	CCDC24	coiled-coil domain containing 24 [Source:HGNC Symbol;Acc:HGNC:28688]	2.007	1.005143654	1.91E-06	7.70E-06	yes	up	4.43	5.17	5.21	6.43	6.82	8.27	4.936666667	7.173333333
ENSG00000169242	EFNA1	ephrin A1 [Source:HGNC Symbol;Acc:HGNC:3221]	2.118	1.082362765	1.93E-06	7.78E-06	yes	up	4.06	3.29	4.51	6.2	7.2	5.01	3.953333333	6.136666667
ENSG00000234420	ZNF37BP	zinc finger protein 37B, pseudogene [Source:HGNC Symbol;Acc:HGNC:13103]	0.452	-1.145132408	1.94E-06	7.83E-06	yes	down	2.08	4.21	2.69	1.12	0.71	1.1	2.993333333	0.976666667
ENSG00000157368	IL34	interleukin 34 [Source:HGNC Symbol;Acc:HGNC:28529]	3.295	1.720486645	1.95E-06	7.87E-06	yes	up	0.89	0.76	0.74	1.93	2.17	1.96	0.796666667	2.02
ENSG00000110195	FOLR1	folate receptor alpha [Source:HGNC Symbol;Acc:HGNC:3791]	2.843	1.50743765	1.98E-06	7.95E-06	yes	up	2.37	1.67	2.63	4.71	4.78	4.61	2.223333333	4.7
ENSG00000169026	SLC49A3	solute carrier family 49 member 3 [Source:HGNC Symbol;Acc:HGNC:26177]	2.236	1.160784038	2.03E-06	8.16E-06	yes	up	4.81	3.37	5.2	6.58	9.12	8.68	4.46	8.126666667
ENSG00000276791	AC092117.1	novel transcript	4.325	2.112704256	2.10E-06	8.42E-06	yes	up	0.24	0.44	0.12	0.85	1.08	0.68	0.266666667	0.87
ENSG00000198298	ZNF485	zinc finger protein 485 [Source:HGNC Symbol;Acc:HGNC:23440]	0.415	-1.270545456	2.15E-06	8.60E-06	yes	down	3.13	4.05	4.33	1	1.21	1.92	3.836666667	1.376666667
ENSG00000197665	AC007952.1	novel transcript, antisense to GRAPL	2.749	1.458952659	2.32E-06	9.26E-06	yes	up	3.2	3.08	2.5	5.4	6.22	5.78	2.926666667	5.8
ENSG00000162078	ZG16B	zymogen granule protein 16B [Source:HGNC Symbol;Acc:HGNC:30456]	2.849	1.510364383	2.35E-06	9.37E-06	yes	up	2.45	1.95	3.01	5.54	5.53	5.14	2.47	5.403333333
ENSG00000263620	AC129492.3	novel protein	2.177	1.122588468	2.35E-06	9.37E-06	yes	up	18.53	18.57	18.64	25.59	30.51	32.41	18.58	29.50333333
ENSG00000261051	AC107021.2	novel transcript, overlapping to PLOD2	0.244	-2.032992412	2.36E-06	9.37E-06	yes	down	1.22	2.08	1.64	0.23	0.3	0.37	1.646666667	0.3
ENSG00000270696	AC005034.3	novel transcript, antisense to C2orf3	0.426	-1.232573285	2.45E-06	9.72E-06	yes	down	4.16	4.02	4.72	1.16	1.26	1.7	4.3	1.373333333
ENSG00000257242	LINC01619	long intergenic non-protein coding RNA 1619 [Source:HGNC Symbol;Acc:HGNC:27409]	2.435	1.283933486	2.51E-06	9.96E-06	yes	up	1.32	0.86	0.84	2.16	1.52	2.07	1.006666667	1.916666667
ENSG00000248487	ABHD14A	abhydrolase domain containing 14A [Source:HGNC Symbol;Acc:HGNC:24538]	2.206	1.141312722	2.55E-06	1.01E-05	yes	up	11.46	15.79	7.4	19.25	21.75	15.85	11.55	18.95
ENSG00000280120	AC073857.1	novel transcript	0.249	-2.007038899	2.58E-06	1.02E-05	yes	down	3.08	3.92	4.76	0.45	0.71	1.05	3.92	0.736666667
ENSG00000120658	ENOX1	ecto-NOX disulfide-thiol exchanger 1 [Source:HGNC Symbol;Acc:HGNC:25474]	0.445	-1.169322164	2.59E-06	1.02E-05	yes	down	4.01	2.99	5.52	1.31	1.09	1.37	4.173333333	1.256666667
ENSG00000162426	SLC45A1	solute carrier family 45 member 1 [Source:HGNC Symbol;Acc:HGNC:17939]	2.453	1.294493245	2.70E-06	1.07E-05	yes	up	1.45	1.42	1.37	2.64	2.29	2.07	1.413333333	2.333333333
ENSG00000198182	ZNF607	zinc finger protein 607 [Source:HGNC Symbol;Acc:HGNC:28192]	0.34	-1.554332863	2.80E-06	1.10E-05	yes	down	1.56	3	1.82	0.49	0.78	0.37	2.126666667	0.546666667
ENSG00000154114	TBCEL	tubulin folding cofactor E like [Source:HGNC Symbol;Acc:HGNC:28115]	0.418	-1.259382635	2.86E-06	1.13E-05	yes	down	2.97	4.02	6.53	1.28	1.95	1.24	4.506666667	1.49
ENSG00000196440	ARMCX4	armadillo repeat containing X-linked 4 [Source:HGNC Symbol;Acc:HGNC:28615]	0.485	-1.044536285	2.95E-06	1.16E-05	yes	down	2.82	2.99	3.43	4.93	4.22	3.09	3.08	4.08
ENSG00000273010	AL360270.3	novel transcript, antisense to LRIF1	7.769	2.957789749	2.99E-06	1.17E-05	yes	up	0.37	0.24	0	1.41	1.27	1.21	0.203333333	1.296666667
ENSG00000108771	DHX58	DExH-box helicase 58 [Source:HGNC Symbol;Acc:HGNC:29517]	2.172	1.119077507	3.10E-06	1.21E-05	yes	up	2.37	1.88	2.21	4.44	3.36	3.67	2.153333333	3.823333333
ENSG00000248257	PSG10P	pregnancy specific beta-1-glycoprotein 10, pseudogene [Source:HGNC Symbol;Acc:HGNC:9515]	2.629	1.394503582	3.11E-06	1.22E-05	yes	up	2.74	1.83	2.8	5.78	4.19	5.47	2.456666667	5.146666667
ENSG00000223485	LINC01615	long intergenic non-protein coding RNA 1615 [Source:HGNC Symbol;Acc:HGNC:51898]	3.45	1.786543428	3.16E-06	1.23E-05	yes	up	1.28	2.31	0.88	6.44	4.08	4.03	1.49	4.85
ENSG00000227591	HSD11B1-AS1	HSD11B1 antisense RNA 1 [Source:HGNC Symbol;Acc:HGNC:54053]	2.989	1.579888703	3.21E-06	1.25E-05	yes	up	10.97	6.16	9.7	17.38	20.34	16.57	8.943333333	18.09666667
ENSG00000145331	TRMT10A	tRNA methyltransferase 10A [Source:HGNC Symbol;Acc:HGNC:28403]	0.496	-1.011364156	3.22E-06	1.26E-05	yes	down	4.79	3.53	3.92	1.07	1.71	1.23	4.08	1.336666667
ENSG00000167723	TRPV3	transient receptor potential cation channel subfamily V member 3 [Source:HGNC Symbol;Acc:HGNC:18084]	2.691	1.428068433	3.24E-06	1.26E-05	yes	up	0.38	0.27	0.37	0.61	1.02	0.75	0.34	0.793333333
ENSG00000175322	ZNF519	zinc finger protein 519 [Source:HGNC Symbol;Acc:HGNC:30574]	0.345	-1.536963036	3.30E-06	1.29E-05	yes	down	1.74	2.85	2.47	0.62	1.14	1.21	2.353333333	0.99
ENSG00000215146	BX322639.1	zinc finger protein pseudogene	0.321	-1.640402099	3.40E-06	1.32E-05	yes	down	1.38	0.73	1.69	0.39	1.19	0.72	1.266666667	0.766666667
ENSG00000171236	LRG1	leucine rich alpha-2-glycoprotein 1 [Source:HGNC Symbol;Acc:HGNC:29480]	2.457	1.297150829	3.42E-06	1.33E-05	yes	up	1.05	0.86	1.2	2.18	1.91	1.57	1.036666667	1.886666667
ENSG00000169981	ZNF35	zinc finger protein 35 [Source:HGNC Symbol;Acc:HGNC:13099]	0.485	-1.042944284	3.47E-06	1.35E-05	yes	down	5.8	4.33	5.9	2.02	1.74	3.24	5.343333333	2.333333333
ENSG00000204149	AGAP6	ArfGAP with GTPase domain, ankyrin repeat and PH domain 6 [Source:HGNC Symbol;Acc:HGNC:23466]	0.391	-1.356334828	3.53E-06	1.37E-05	yes	down	4.64	7.25	3.2	1.17	1.21	2.14	5.03	1.506666667
ENSG00000254154	CRYZL2P-SEC16B	CRYZL2P-SEC16B readthrough [Source:HGNC Symbol;Acc:HGNC:53757]	0.367	-1.444575818	3.54E-06	1.37E-05	yes	down	1.63	2.02	2.27	0.32	0.55	0.72	1.973333333	0.53
ENSG00000188290	HES4	hes family bHLH transcription factor 4 [Source:HGNC Symbol;Acc:HGNC:24149]	2.148	1.102868869	3.77E-06	1.45E-05	yes	up	13.22	8.99	6.14	16.71	15.28	14.48	9.45	15.49
ENSG00000186056	MATN1-AS1	MATN1 antisense RNA 1 [Source:HGNC Symbol;Acc:HGNC:40364]	2.888	1.530298657	3.84E-06	1.48E-05	yes	up	1.7	1.2	1.33	2.43	2.27	1.39	1.41	2.03
ENSG00000164266	SPINK1	serine peptidase inhibitor Kazal type 1 [Source:HGNC Symbol;Acc:HGNC:11244]	5.068	2.341472682	3.84E-06	1.48E-05	yes	up	1.02	1.91	1.48	4.87	5.26	5.68	1.47	5.27
ENSG00000232593	KANTR	KDM5C adjacent transcript [Source:HGNC Symbol;Acc:HGNC:49510]	0.421	-1.249589315	3.98E-06	1.53E-05	yes	down	1.45	2.37	2.21	0.65	0.77	0.58	2.01	0.666666667
ENSG00000212916	MAP10	microtubule associated protein 10 [Source:HGNC Symbol;Acc:HGNC:29265]	0.349	-1.519860591	4.01E-06	1.54E-05	yes	down	1.31	1.14	1.46	0.26	0.33	0.43	1.303333333	0.34
ENSG00000120832	MTERF2	mitochondrial transcription termination factor 2 [Source:HGNC Symbol;Acc:HGNC:30779]	0.487	-1.037214079	4.06E-06	1.56E-05	yes	down	4.85	6.42	8.91	3.74	2.71	3.19	6.726666667	3.213333333
ENSG00000180626	ZNF594	zinc finger protein 594 [Source:HGNC Symbol;Acc:HGNC:29392]	0.351	-1.509440041	4.09E-06	1.57E-05	yes	down	1.94	1.82	1.76	0.39	1.22	0.88	1.84	0.83
ENSG00000229292	RFPL4AL1	ret finger protein like 4A like 1 [Source:HGNC Symbol;Acc:HGNC:45147]	2.765	1.467166445	4.27E-06	1.63E-05	yes	up	1.55	1.6	1.86	3.28	3.49	3.5	1.67	3.423333333
ENSG00000165495	PKNOX2	PBX/knotted 1 homeobox 2 [Source:HGNC Symbol;Acc:HGNC:16714]	2.671	1.417445309	4.50E-06	1.72E-05	yes	up	0.82	0.93	0.59	1.3	1.83	2.28	0.78	1.803333333
ENSG00000137880	GCHFR	GTP cyclohydrolase I feedback regulator [Source:HGNC Symbol;Acc:HGNC:4194]	2.678	1.420905816	4.50E-06	1.72E-05	yes	up	4.72	4.99	4.33	8.6	12.24	6.85	4.68	9.23
ENSG00000235897	TM4SF19-AS1	TM4SF19 antisense RNA 1 [Source:HGNC Symbol;Acc:HGNC:41085]	5.874	2.554465609	4.52E-06	1.72E-05	yes	up	0.35	0.24	0.15	1.82	0.56	1.19	0.246666667	1.19
ENSG00000276900	AC023157.2	novel transcript, antisense to AMN1	3.453	1.787825554	4.57E-06	1.74E-05	yes	up	0.6	0.39	0.48	1.31	1.29	1.21	0.49	1.27
ENSG00000122711	SPINK4	serine peptidase inhibitor Kazal type 4 [Source:HGNC Symbol;Acc:HGNC:16646]	7.288	2.865545144	4.63E-06	1.76E-05	yes	up	0.88	1.43	4	11.03	11.53	7.48	2.103333333	10.01333333
ENSG00000204519	ZNF551	zinc finger protein 551 [Source:HGNC Symbol;Acc:HGNC:25108]	0.425	-1.235059169	4.93E-06	1.87E-05	yes	down	1.77	1.7	1.52	1.08	1.5	0.52	1.663333333	1.033333333
ENSG00000231427	LINC01445	long intergenic non-protein coding RNA 1445 [Source:HGNC Symbol;Acc:HGNC:50771]	0.187	-2.419072004	4.96E-06	1.88E-05	yes	down	0.25	0.38	0.52	0.06	0.06	0.04	0.383333333	0.053333333
ENSG00000272767	JMJD1C-AS1	JMJD1C antisense RNA 1 [Source:HGNC Symbol;Acc:HGNC:28222]	3.966	1.987770981	5.52E-06	2.08E-05	yes	up	0.44	0.78	0.72	1.85	2.19	1.65	0.646666667	1.896666667
ENSG00000116157	GPX7	glutathione peroxidase 7 [Source:HGNC Symbol;Acc:HGNC:4559]	2.597	1.37702883	5.80E-06	2.18E-05	yes	up	2.52	1.66	1.73	3.95	3.9	3.78	1.97	3.876666667
ENSG00000277632	CCL3	C-C motif chemokine ligand 3 [Source:HGNC Symbol;Acc:HGNC:10627]	3.153	1.656615662	5.80E-06	2.18E-05	yes	up	1.76	2.4	2.73	4.11	5.38	6.43	2.296666667	5.306666667
ENSG00000223953	C1QTNF5	C1q and TNF related 5 [Source:HGNC Symbol;Acc:HGNC:14344]	3.188	1.672430657	5.97E-06	2.24E-05	yes	up	0.93	1.56	1.11	4.24	2.32	3.3	1.2	3.286666667
ENSG00000215182	MUC5AC	mucin 5AC, oligomeric mucus/gel-forming [Source:HGNC Symbol;Acc:HGNC:7515]	2.569	1.361031029	6.01E-06	2.25E-05	yes	up	0.15	0.09	0.11	0.24	0.19	0.24	0.116666667	0.223333333
ENSG00000165507	DEPP1	DEPP1 autophagy regulator [Source:HGNC Symbol;Acc:HGNC:23355]	0.5	-1.000643038	6.41E-06	2.39E-05	yes	down	5.58	6.48	5.77	2.03	1.78	2.99	5.943333333	2.266666667
ENSG00000258920	FOXN3-AS1	FOXN3 antisense RNA 1 [Source:HGNC Symbol;Acc:HGNC:44290]	3.597	1.846685621	6.59E-06	2.46E-05	yes	up	1.11	0.93	1.03	2.32	2.28	3.72	1.023333333	2.773333333
ENSG00000169955	ZNF747	zinc finger protein 747 [Source:HGNC Symbol;Acc:HGNC:28350]	2.234	1.159619706	6.67E-06	2.48E-05	yes	up	1.85	0.89	1.21	1.66	1.64	2.94	1.316666667	2.08
ENSG00000155367	PPM1J	protein phosphatase, Mg2+/Mn2+ dependent 1J [Source:HGNC Symbol;Acc:HGNC:20785]	3.045	1.606436951	7.35E-06	2.72E-05	yes	up	0.76	0.88	0.66	1.55	1.46	2.15	0.766666667	1.72
ENSG00000235899	LINC01564	long intergenic non-protein coding RNA 1564 [Source:HGNC Symbol;Acc:HGNC:51361]	85.316	6.41474095	7.49E-06	2.77E-05	yes	up	0	0	0	0.71	0.89	1.38	0	0.993333333
ENSG00000231441	DST-AS1	DST antisense RNA 1 [Source:HGNC Symbol;Acc:HGNC:40098]	2.275	1.186095966	7.49E-06	2.77E-05	yes	up	4.65	4.7	5.58	7.57	9.64	8.27	4.976666667	8.493333333
ENSG00000186862	PDZD7	PDZ domain containing 7 [Source:HGNC Symbol;Acc:HGNC:26257]	2.469	1.303826851	7.50E-06	2.77E-05	yes	up	1.21	1.67	1.33	3.26	2.45	3.66	1.403333333	3.123333333
ENSG00000231721	LINC-PINT	long intergenic non-protein coding RNA, p53 induced transcript [Source:HGNC Symbol;Acc:HGNC:26885]	2.046	1.033124072	7.73E-06	2.85E-05	yes	up	3.13	3.67	5.49	6.4	7.36	5.73	4.096666667	6.496666667
ENSG00000105963	ADAP1	ArfGAP with dual PH domains 1 [Source:HGNC Symbol;Acc:HGNC:16486]	2.389	1.256329701	8.00E-06	2.94E-05	yes	up	1.8	2.57	1.19	3.17	3.3	3.23	1.853333333	3.233333333
ENSG00000145348	TBCK	TBC1 domain containing kinase [Source:HGNC Symbol;Acc:HGNC:28261]	0.456	-1.134082762	8.11E-06	2.98E-05	yes	down	3.01	3.15	4.34	1.03	0.94	1.64	3.5	1.203333333
ENSG00000273270	AC090114.2	novel transcript	2.32	1.214183146	8.17E-06	3.00E-05	yes	up	0.33	0.34	0.37	0.6	0.54	0.65	0.346666667	0.596666667
ENSG00000284931	AC104389.6	novel protein	88.565	6.468672895	8.17E-06	3.00E-05	yes	up	0	0	0	2.37	0.64	2.51	0	1.84
ENSG00000170412	GPRC5C	G protein-coupled receptor class C group 5 member C [Source:HGNC Symbol;Acc:HGNC:13309]	2.638	1.399353238	8.24E-06	3.02E-05	yes	up	2.05	2.07	1.23	3.58	3.19	2.27	1.783333333	3.013333333
ENSG00000188372	ZP3	zona pellucida glycoprotein 3 [Source:HGNC Symbol;Acc:HGNC:13189]	2.171	1.118389098	8.26E-06	3.03E-05	yes	up	4.81	6.17	2.73	7.88	9.95	6.91	4.57	8.246666667
ENSG00000119547	ONECUT2	one cut homeobox 2 [Source:HGNC Symbol;Acc:HGNC:8139]	0.449	-1.155062728	8.31E-06	3.05E-05	yes	down	0.37	0.34	0.48	0.12	0.14	0.14	0.396666667	0.133333333
ENSG00000188215	DCUN1D3	defective in cullin neddylation 1 domain containing 3 [Source:HGNC Symbol;Acc:HGNC:28734]	2.013	1.009664573	8.32E-06	3.05E-05	yes	up	1.55	2.47	2.02	3.17	1.4	2.06	2.013333333	2.21
ENSG00000184588	PDE4B	phosphodiesterase 4B [Source:HGNC Symbol;Acc:HGNC:8781]	0.206	-2.280469989	8.48E-06	3.10E-05	yes	down	0.72	0.57	1.32	0.15	0.07	0.06	0.87	0.093333333
ENSG00000230733	AC092171.2	novel transcript	0.477	-1.067515847	8.56E-06	3.13E-05	yes	down	2.53	3.26	2.65	0.85	0.94	1.24	2.813333333	1.01
ENSG00000267740	AC024592.3	novel protein	2.007	1.005071216	8.57E-06	3.13E-05	yes	up	5.6	3.8	4.42	6.96	6.89	6.75	4.606666667	6.866666667
ENSG00000256393	RPL41P5	ribosomal protein L41 pseudogene 5 [Source:HGNC Symbol;Acc:HGNC:10355]	2.936	1.553954912	8.75E-06	3.19E-05	yes	up	14.27	20.72	12.32	33.56	34.63	31.55	15.77	33.24666667
ENSG00000287104	AC097382.3	novel transcript, antisense to TBC1D14	3.642	1.864613013	9.19E-06	3.35E-05	yes	up	0.93	1.23	0.64	2.83	2.6	2.24	0.933333333	2.556666667
ENSG00000082438	COBLL1	cordon-bleu WH2 repeat protein like 1 [Source:HGNC Symbol;Acc:HGNC:23571]	0.453	-1.143618029	9.23E-06	3.36E-05	yes	down	1.52	2.61	2.4	1.33	0.6	0.65	2.176666667	0.86
ENSG00000179083	FAM133A	family with sequence similarity 133 member A [Source:HGNC Symbol;Acc:HGNC:26748]	0.464	-1.107344814	9.32E-06	3.39E-05	yes	down	2.32	2.18	2.53	0.91	0.73	0.8	2.343333333	0.813333333
ENSG00000261150	EPPK1	epiplakin 1 [Source:HGNC Symbol;Acc:HGNC:15577]	2.635	1.39769299	9.51E-06	3.45E-05	yes	up	0.15	0.1	0.09	0.23	0.21	0.22	0.113333333	0.22
ENSG00000137699	TRIM29	tripartite motif containing 29 [Source:HGNC Symbol;Acc:HGNC:17274]	2.765	1.467366146	9.70E-06	3.52E-05	yes	up	1.27	1.99	1.14	2.12	2.2	2.58	1.466666667	2.3
ENSG00000102796	DHRS12	dehydrogenase/reductase 12 [Source:HGNC Symbol;Acc:HGNC:25832]	2.2	1.137672551	9.74E-06	3.53E-05	yes	up	3.42	3.71	3.37	5.82	6.64	6.12	3.5	6.193333333
ENSG00000100031	GGT1	gamma-glutamyltransferase 1 [Source:HGNC Symbol;Acc:HGNC:4250]	2.06	1.042773145	1.02E-05	3.68E-05	yes	up	7.08	6.98	5.86	8.31	9.66	9.35	6.64	9.106666667
ENSG00000213185	FAM24B	family with sequence similarity 24 member B [Source:HGNC Symbol;Acc:HGNC:23475]	2.026	1.018797884	1.02E-05	3.68E-05	yes	up	8.02	8.7	9.75	12.01	13.53	11.73	8.823333333	12.42333333
ENSG00000196268	ZNF493	zinc finger protein 493 [Source:HGNC Symbol;Acc:HGNC:23708]	0.365	-1.454432999	1.04E-05	3.76E-05	yes	down	2.09	2.29	2.94	0.51	0.6	1.07	2.44	0.726666667
ENSG00000182459	TEX19	testis expressed 19 [Source:HGNC Symbol;Acc:HGNC:33802]	4.786	2.258917579	1.04E-05	3.76E-05	yes	up	0.61	0.17	0.21	1.1	1.6	0.91	0.33	1.203333333
ENSG00000273230	AC102953.2	novel transcript	0.391	-1.353223206	1.06E-05	3.83E-05	yes	down	1.8	1.88	1.8	0.44	0.43	0.76	1.826666667	0.543333333
ENSG00000279342	AP000866.6	novel transcript, sense intronic to MSANTD2	0.322	-1.634296271	1.07E-05	3.87E-05	yes	down	1.43	1.08	1.27	0.24	0.35	0.31	1.26	0.3
ENSG00000256628	ZBTB11-AS1	ZBTB11 antisense RNA 1 [Source:HGNC Symbol;Acc:HGNC:48573]	2.06	1.042913653	1.08E-05	3.90E-05	yes	up	1.89	1.39	1.49	2.29	2.17	2.99	1.59	2.483333333
ENSG00000087085	ACHE	acetylcholinesterase (Cartwright blood group) [Source:HGNC Symbol;Acc:HGNC:108]	4.09	2.032222021	1.12E-05	4.02E-05	yes	up	0.23	0.63	0.42	1.46	1.18	0.84	0.426666667	1.16
ENSG00000114737	CISH	cytokine inducible SH2 containing protein [Source:HGNC Symbol;Acc:HGNC:1984]	2.594	1.37524098	1.13E-05	4.06E-05	yes	up	1.22	0.88	0.98	2.37	1.92	1.72	1.026666667	2.003333333
ENSG00000188747	NOXA1	NADPH oxidase activator 1 [Source:HGNC Symbol;Acc:HGNC:10668]	2.345	1.229663013	1.17E-05	4.18E-05	yes	up	1.84	2	1.69	4.27	3.38	2.53	1.843333333	3.393333333
ENSG00000120519	SLC10A7	solute carrier family 10 member 7 [Source:HGNC Symbol;Acc:HGNC:23088]	0.449	-1.154424072	1.17E-05	4.21E-05	yes	down	3.14	1.98	3.07	1.19	1.17	0.72	2.73	1.026666667
ENSG00000117472	TSPAN1	tetraspanin 1 [Source:HGNC Symbol;Acc:HGNC:20657]	2.167	1.115841863	1.17E-05	4.21E-05	yes	up	4.14	3.99	3.47	6.24	6.19	5.15	3.866666667	5.86
ENSG00000080493	SLC4A4	solute carrier family 4 member 4 [Source:HGNC Symbol;Acc:HGNC:11030]	0.492	-1.02346089	1.17E-05	4.21E-05	yes	down	1.2	1.01	1.73	0.5	0.46	0.89	1.313333333	0.616666667
ENSG00000167549	CORO6	coronin 6 [Source:HGNC Symbol;Acc:HGNC:21356]	3.158	1.658846507	1.18E-05	4.23E-05	yes	up	0.83	0.61	0.46	1.63	1.69	1.85	0.633333333	1.723333333
ENSG00000096968	JAK2	Janus kinase 2 [Source:HGNC Symbol;Acc:HGNC:6192]	0.443	-1.175662433	1.22E-05	4.36E-05	yes	down	0.82	0.85	1.24	0.35	0.31	0.36	0.97	0.34
ENSG00000176933	TOB2P1	transducer of ERBB2, 2 pseudogene 1 [Source:HGNC Symbol;Acc:HGNC:13986]	5.102	2.35104252	1.25E-05	4.46E-05	yes	up	0.43	0.46	0.66	2.22	1.63	1.93	0.516666667	1.926666667
ENSG00000169220	RGS14	regulator of G protein signaling 14 [Source:HGNC Symbol;Acc:HGNC:9996]	2.115	1.080572386	1.29E-05	4.60E-05	yes	up	3	2.66	3.27	6.01	4.57	6.56	2.976666667	5.713333333
ENSG00000123572	NRK	Nik related kinase [Source:HGNC Symbol;Acc:HGNC:25391]	0.336	-1.572254565	1.30E-05	4.62E-05	yes	down	0.52	0.5	0.69	0.12	0.13	0.23	0.57	0.16
ENSG00000176428	VPS37D	VPS37D subunit of ESCRT-I [Source:HGNC Symbol;Acc:HGNC:18287]	3.286	1.71643026	1.32E-05	4.68E-05	yes	up	1.45	0.66	0.52	2.46	2.21	1.93	0.876666667	2.2
ENSG00000214029	ZNF891	zinc finger protein 891 [Source:HGNC Symbol;Acc:HGNC:38709]	0.411	-1.282747678	1.32E-05	4.69E-05	yes	down	0.5	0.66	0.42	0.31	0.2	0.32	0.526666667	0.276666667
ENSG00000137834	SMAD6	SMAD family member 6 [Source:HGNC Symbol;Acc:HGNC:6772]	2.232	1.158034169	1.35E-05	4.81E-05	yes	up	1.03	0.67	0.69	1.58	1.58	1.54	0.796666667	1.566666667
ENSG00000128564	VGF	VGF nerve growth factor inducible [Source:HGNC Symbol;Acc:HGNC:12684]	2.166	1.114717256	1.36E-05	4.84E-05	yes	up	1.22	1.28	1.58	2.29	1.9	1.91	1.36	2.033333333
ENSG00000254554	AC080023.1	novel transcript	0.478	-1.06554325	1.38E-05	4.88E-05	yes	down	1.66	2.04	1.67	1.13	0.75	0.83	1.79	0.903333333
ENSG00000224903	RNF32-AS1	RNF32 antisense RNA 1 [Source:HGNC Symbol;Acc:HGNC:40798]	0.278	-1.84831786	1.39E-05	4.91E-05	yes	down	0.57	1.21	1.26	0.21	0.14	0.21	1.013333333	0.186666667
ENSG00000204072	ARMCX7P	armadillo repeat containing X-linked 7, pseudogene [Source:HGNC Symbol;Acc:HGNC:49917]	6.475	2.694874884	1.39E-05	4.93E-05	yes	up	2.49	0.69	0.15	5.17	8.97	2.58	1.11	5.573333333
ENSG00000272335	AC093297.2	novel transcript	0.377	-1.407452156	1.48E-05	5.22E-05	yes	down	1.58	2.46	2.16	0.52	0.68	0.54	2.066666667	0.58
ENSG00000127561	SYNGR3	synaptogyrin 3 [Source:HGNC Symbol;Acc:HGNC:11501]	3.328	1.734592744	1.49E-05	5.26E-05	yes	up	0.6	0.77	0.36	1.59	1.48	1.97	0.576666667	1.68
ENSG00000076770	MBNL3	muscleblind like splicing regulator 3 [Source:HGNC Symbol;Acc:HGNC:20564]	0.45	-1.152106348	1.53E-05	5.40E-05	yes	down	1.19	0.54	1.5	0.35	0.39	0.37	1.076666667	0.37
ENSG00000166343	MSS51	MSS51 mitochondrial translational activator [Source:HGNC Symbol;Acc:HGNC:21000]	0.17	-2.558131024	1.55E-05	5.45E-05	yes	down	0.68	1.22	1.19	0.13	0.03	0.23	1.03	0.13
ENSG00000273314	AC005229.3	novel transcript, antisense to CUL1	2.705	1.435884855	1.57E-05	5.51E-05	yes	up	0.62	0.9	0.79	1.64	1.45	1.53	0.77	1.54
ENSG00000285077	ARHGAP11B	Rho GTPase activating protein 11B [Source:HGNC Symbol;Acc:HGNC:15782]	0.487	-1.038920176	1.58E-05	5.55E-05	yes	down	4.3	2.84	4.19	0.91	1.37	0.83	3.776666667	1.036666667
ENSG00000010626	LRRC23	leucine rich repeat containing 23 [Source:HGNC Symbol;Acc:HGNC:19138]	2.543	1.346567425	1.58E-05	5.57E-05	yes	up	1.89	2.1	1.98	3.69	4.3	4	1.99	3.996666667
ENSG00000005249	PRKAR2B	protein kinase cAMP-dependent type II regulatory subunit beta [Source:HGNC Symbol;Acc:HGNC:9392]	0.414	-1.27097833	1.63E-05	5.71E-05	yes	down	1.54	1.2	2.03	0.49	0.53	0.44	1.59	0.486666667
ENSG00000204876	AC021218.1	novel transcript	0.486	-1.040271673	1.70E-05	5.96E-05	yes	down	1.92	1.72	2.3	0.59	0.75	0.7	1.98	0.68
ENSG00000197191	CYSRT1	cysteine rich tail 1 [Source:HGNC Symbol;Acc:HGNC:30529]	2.981	1.575602518	1.70E-05	5.96E-05	yes	up	2.56	1.94	1.67	3.79	5.4	4.42	2.056666667	4.536666667
ENSG00000167526	RPL13	ribosomal protein L13 [Source:HGNC Symbol;Acc:HGNC:10303]	2.077	1.054390865	1.72E-05	6.02E-05	yes	up	3526.45	3345.64	2379.63	5859.27	4691.04	4510.98	3083.906667	5020.43
ENSG00000173262	SLC2A14	solute carrier family 2 member 14 [Source:HGNC Symbol;Acc:HGNC:18301]	2.147	1.102061379	1.74E-05	6.08E-05	yes	up	6.21	4.65	5.14	10.16	9.53	5.92	5.333333333	8.536666667
ENSG00000162241	SLC25A45	solute carrier family 25 member 45 [Source:HGNC Symbol;Acc:HGNC:27442]	2.656	1.409504708	1.76E-05	6.13E-05	yes	up	0.97	0.77	1.6	2.12	1.93	1.18	1.113333333	1.743333333
ENSG00000279207	AC015813.6	novel transcript	0.302	-1.729701015	1.77E-05	6.19E-05	yes	down	0.48	0.7	0.66	0.18	0.07	0.17	0.613333333	0.14
ENSG00000238120	LINC01589	long intergenic non-protein coding RNA 1589 [Source:HGNC Symbol;Acc:HGNC:51520]	2.594	1.375331883	1.82E-05	6.34E-05	yes	up	3.48	4.76	5.15	7.83	9.74	8.35	4.463333333	8.64
ENSG00000124772	CPNE5	copine 5 [Source:HGNC Symbol;Acc:HGNC:2318]	2.974	1.572345641	1.82E-05	6.35E-05	yes	up	0.9	0.97	0.63	2.2	2.42	1.92	0.833333333	2.18
ENSG00000285404	Z82190.2	novel protein, DEPDC5-YWHAH readthrough	0.431	-1.213888424	1.87E-05	6.52E-05	yes	down	4.8	4.14	9.05	2.64	1.42	1.7	5.996666667	1.92
ENSG00000187479	C11orf96	chromosome 11 open reading frame 96 [Source:HGNC Symbol;Acc:HGNC:38675]	4.344	2.119186089	1.88E-05	6.56E-05	yes	up	0.64	0.58	0.37	1.96	2.03	1.19	0.53	1.726666667
ENSG00000280347	AC000123.3	TEC	0.366	-1.448600018	1.89E-05	6.58E-05	yes	down	0.96	0.75	1.13	0.24	0.18	0.37	0.946666667	0.263333333
ENSG00000147408	CSGALNACT1	chondroitin sulfate N-acetylgalactosaminyltransferase 1 [Source:HGNC Symbol;Acc:HGNC:24290]	0.454	-1.137818605	2.02E-05	7.00E-05	yes	down	1.63	1.36	1.73	0.54	0.55	0.81	1.573333333	0.633333333
ENSG00000177406	NINJ2-AS1	NINJ2 antisense RNA 1 [Source:HGNC Symbol;Acc:HGNC:40405]	2.238	1.162284467	2.10E-05	7.27E-05	yes	up	1.56	1.03	1.85	2.54	2.3	2.33	1.48	2.39
ENSG00000243789	JMJD7	jumonji domain containing 7 [Source:HGNC Symbol;Acc:HGNC:34397]	2.172	1.119327546	2.10E-05	7.27E-05	yes	up	3.45	2.88	2.98	4.31	3.77	5.7	3.103333333	4.593333333
ENSG00000188315	C3orf62	chromosome 3 open reading frame 62 [Source:HGNC Symbol;Acc:HGNC:24771]	0.464	-1.10823932	2.10E-05	7.28E-05	yes	down	2.42	2.83	2.63	0.55	1.71	1.07	2.626666667	1.11
ENSG00000125735	TNFSF14	TNF superfamily member 14 [Source:HGNC Symbol;Acc:HGNC:11930]	5.561	2.475296791	2.15E-05	7.43E-05	yes	up	0.1	0.06	0.07	0.27	0.39	0.25	0.076666667	0.303333333
ENSG00000154822	PLCL2	phospholipase C like 2 [Source:HGNC Symbol;Acc:HGNC:9064]	0.436	-1.199162537	2.16E-05	7.47E-05	yes	down	1.36	1.67	1.57	0.48	0.62	0.47	1.533333333	0.523333333
ENSG00000232386	AC015712.1	novel transcript	2.74	1.454389557	2.17E-05	7.48E-05	yes	up	3.31	2.55	2.88	5.14	6.3	7.37	2.913333333	6.27
ENSG00000181619	GPR135	G protein-coupled receptor 135 [Source:HGNC Symbol;Acc:HGNC:19991]	0.494	-1.017322568	2.18E-05	7.52E-05	yes	down	2.6	2.17	1.52	0.91	0.77	0.87	2.096666667	0.85
ENSG00000136960	ENPP2	ectonucleotide pyrophosphatase/phosphodiesterase 2 [Source:HGNC Symbol;Acc:HGNC:3357]	0.447	-1.16103819	2.18E-05	7.52E-05	yes	down	2.62	2.98	2.74	0.57	1.12	0.9	2.78	0.863333333
ENSG00000260708	AL118516.1	novel transcript, antisense to TBC1D22A	2.079	1.055638452	2.19E-05	7.56E-05	yes	up	7.72	7.9	7.65	12.36	11.83	11.6	7.756666667	11.93
ENSG00000151117	TMEM86A	transmembrane protein 86A [Source:HGNC Symbol;Acc:HGNC:26890]	2.264	1.178702252	2.26E-05	7.77E-05	yes	up	1.4	0.71	0.68	1.14	1.36	1.1	0.93	1.2
ENSG00000259865	AL390728.5	novel transcript	0.214	-2.221829555	2.28E-05	7.84E-05	yes	down	1.45	3.95	3.09	0.56	0.17	0.64	2.83	0.456666667
ENSG00000225217	HSPA7	heat shock protein family A (Hsp70) member 7 (pseudogene) [Source:HGNC Symbol;Acc:HGNC:5240]	36.237	5.179408662	2.29E-05	7.86E-05	yes	up	0.03	0.03	0	0.36	0.77	0.37	0.02	0.5
ENSG00000228063	LYPLAL1-DT	LYPLAL1 divergent transcript [Source:HGNC Symbol;Acc:HGNC:50560]	0.498	-1.005809871	2.31E-05	7.96E-05	yes	down	6.16	6.32	5.5	2.29	2.06	2.18	5.993333333	2.176666667
ENSG00000169330	MINAR1	membrane integral NOTCH2 associated receptor 1 [Source:HGNC Symbol;Acc:HGNC:29172]	0.489	-1.032309701	2.39E-05	8.20E-05	yes	down	1.01	0.91	1.2	0.34	0.4	0.39	1.04	0.376666667
ENSG00000243716	NPIPB5	nuclear pore complex interacting protein family member B5 [Source:HGNC Symbol;Acc:HGNC:37233]	0.409	-1.29110112	2.44E-05	8.36E-05	yes	down	33.03	52.79	33.43	11.88	9.21	13.96	39.75	11.68333333
ENSG00000188234	AGAP4	ArfGAP with GTPase domain, ankyrin repeat and PH domain 4 [Source:HGNC Symbol;Acc:HGNC:23459]	0.486	-1.04060134	2.46E-05	8.42E-05	yes	down	3.17	4.19	3.57	1.84	1.36	1.24	3.643333333	1.48
ENSG00000236552	RPL13AP5	ribosomal protein L13a pseudogene 5 [Source:HGNC Symbol;Acc:HGNC:23736]	75.613	6.240556217	2.51E-05	8.60E-05	yes	up	0	0	0	1.44	2.19	0.65	0	1.426666667
ENSG00000280614	FP236383.4	novel transcript, similar to YY1 associated myogenesis RNA 1 YAM1	3.529	1.819355843	2.58E-05	8.83E-05	yes	up	339.89	142.96	158.87	507.9	577.18	610.69	213.9066667	565.2566667
ENSG00000115194	SLC30A3	solute carrier family 30 member 3 [Source:HGNC Symbol;Acc:HGNC:11014]	3.228	1.690785853	2.61E-05	8.93E-05	yes	up	0.85	0.88	0.32	1.26	1.19	1.51	0.683333333	1.32
ENSG00000111679	PTPN6	protein tyrosine phosphatase non-receptor type 6 [Source:HGNC Symbol;Acc:HGNC:9658]	2.272	1.183733951	2.67E-05	9.09E-05	yes	up	2.13	3.07	1.91	3.45	4.27	3.65	2.37	3.79
ENSG00000235821	IFITM4P	interferon induced transmembrane protein 4 pseudogene [Source:HGNC Symbol;Acc:HGNC:21669]	3.304	1.724369037	2.67E-05	9.11E-05	yes	up	0.91	1.35	0.95	2.63	2.56	2.55	1.07	2.58
ENSG00000101670	LIPG	lipase G, endothelial type [Source:HGNC Symbol;Acc:HGNC:6623]	2.042	1.029946824	2.73E-05	9.31E-05	yes	up	1	0.79	1.11	1.13	1.45	1.87	0.966666667	1.483333333
ENSG00000272121	AC006058.3	novel transcript	2.389	1.256389867	2.76E-05	9.39E-05	yes	up	2.69	2.64	2.31	3.62	4.9	5.16	2.546666667	4.56
ENSG00000188738	FSIP2	fibrous sheath interacting protein 2 [Source:HGNC Symbol;Acc:HGNC:21675]	0.376	-1.412452055	2.76E-05	9.41E-05	yes	down	1.12	1.62	1.45	0.39	0.27	0.5	1.396666667	0.386666667
ENSG00000225362	CT62	cancer/testis associated 62 [Source:HGNC Symbol;Acc:HGNC:27286]	0.458	-1.127389958	2.81E-05	9.55E-05	yes	down	2.25	3.25	4.44	0.87	1.46	1.31	3.313333333	1.213333333
ENSG00000280649	AC245100.6	TEC	2.535	1.342262375	2.89E-05	9.80E-05	yes	up	2.18	2.42	2.84	6.1	4.45	3.43	2.48	4.66
ENSG00000167524	RSKR	ribosomal protein S6 kinase related [Source:HGNC Symbol;Acc:HGNC:26314]	0.343	-1.545513836	2.97E-05	0.00010083	yes	down	2.87	2.19	2.23	0.54	0.6	1.08	2.43	0.74
ENSG00000138395	CDK15	cyclin dependent kinase 15 [Source:HGNC Symbol;Acc:HGNC:14434]	0.479	-1.060967664	3.00E-05	0.000101624	yes	down	5.03	5.02	6.51	1.94	1.83	1.73	5.52	1.833333333
ENSG00000166816	LDHD	lactate dehydrogenase D [Source:HGNC Symbol;Acc:HGNC:19708]	2.517	1.331724858	3.05E-05	0.000103291	yes	up	0.87	0.91	0.91	1.69	1.85	1.74	0.896666667	1.76
ENSG00000213931	HBE1	hemoglobin subunit epsilon 1 [Source:HGNC Symbol;Acc:HGNC:4830]	2.575	1.364330144	3.11E-05	0.000105301	yes	up	2.23	2.59	2.87	5.63	4.31	5.5	2.563333333	5.146666667
ENSG00000196208	GREB1	growth regulating estrogen receptor binding 1 [Source:HGNC Symbol;Acc:HGNC:24885]	2.455	1.295924897	3.17E-05	0.00010726	yes	up	0.35	0.32	0.37	0.59	0.75	0.62	0.346666667	0.653333333
ENSG00000239713	APOBEC3G	apolipoprotein B mRNA editing enzyme catalytic subunit 3G [Source:HGNC Symbol;Acc:HGNC:17357]	2.606	1.382020911	3.25E-05	0.000109538	yes	up	1.28	0.88	2.23	3.03	2.36	2.82	1.463333333	2.736666667
ENSG00000184307	ZDHHC23	zinc finger DHHC-type palmitoyltransferase 23 [Source:HGNC Symbol;Acc:HGNC:28654]	0.483	-1.050084095	3.26E-05	0.000109951	yes	down	1.69	1.53	1.49	0.5	1.11	0.66	1.57	0.756666667
ENSG00000248101	AC002116.1	novel transcript	10.759	3.427481413	3.32E-05	0.000111843	yes	up	0.4	0	0	1.33	1.09	1.26	0.133333333	1.226666667
ENSG00000254598	CSNK2A3	casein kinase 2 alpha 3 [Source:HGNC Symbol;Acc:HGNC:2458]	0.338	-1.564327275	3.34E-05	0.000112461	yes	down	0.82	0.73	0.63	0.14	0.11	0.55	0.726666667	0.266666667
ENSG00000152270	PDE3B	phosphodiesterase 3B [Source:HGNC Symbol;Acc:HGNC:8779]	0.365	-1.455449828	3.40E-05	0.000114453	yes	down	0.94	0.96	1.21	0.11	0.35	0.36	1.036666667	0.273333333
ENSG00000095917	TPSD1	tryptase delta 1 [Source:HGNC Symbol;Acc:HGNC:14118]	7.104	2.828717997	3.52E-05	0.000118079	yes	up	0.31	0.14	0.33	1.4	1.31	1.04	0.26	1.25
ENSG00000166160	OPN1MW2	opsin 1, medium wave sensitive 2 [Source:HGNC Symbol;Acc:HGNC:26952]	2.603	1.380080749	3.54E-05	0.00011858	yes	up	2.79	2.79	3.11	4.07	6.75	6.01	2.896666667	5.61
ENSG00000248919	ATP5MF-PTCD1	ATP5MF-PTCD1 readthrough [Source:HGNC Symbol;Acc:HGNC:38844]	0.371	-1.430584203	3.58E-05	0.000119895	yes	down	1.86	3.83	1.76	0.53	1.1	0.87	2.483333333	0.833333333
ENSG00000259623	AC125257.1	novel transcript, sense overlapping to KLHL11	0.449	-1.155119261	3.64E-05	0.000121629	yes	down	2.08	4.74	4.77	1.25	1.27	1.34	3.863333333	1.286666667
ENSG00000198598	MMP17	matrix metallopeptidase 17 [Source:HGNC Symbol;Acc:HGNC:7163]	3.306	1.725078838	3.67E-05	0.000122841	yes	up	0.51	0.46	0.35	1.07	1.4	1.78	0.44	1.416666667
ENSG00000111788	AC009533.1	DEAD/H (Asp-Glu-Ala-Asp/His) box polypeptide like pseudogene	0.416	-1.266444326	3.68E-05	0.000123023	yes	down	2.69	3.65	2.82	0.69	0.78	1.2	3.053333333	0.89
ENSG00000230798	FOXD3-AS1	FOXD3 antisense RNA 1 [Source:HGNC Symbol;Acc:HGNC:40241]	2.349	1.2318545	3.75E-05	0.000125034	yes	up	4.96	4.33	7.45	10.64	9.6	8.95	5.58	9.73
ENSG00000282416	AC092299.1	novel pseudogene	2.861	1.516326336	3.93E-05	0.000131164	yes	up	2.38	2.76	2.86	3.74	5.65	7.72	2.666666667	5.703333333
ENSG00000280739	EIF1B-AS1	EIF1B antisense RNA 1 [Source:HGNC Symbol;Acc:HGNC:44555]	0.399	-1.324120228	3.98E-05	0.000132644	yes	down	1.07	1.44	1.11	0.34	0.39	0.34	1.206666667	0.356666667
ENSG00000145358	DDIT4L	DNA damage inducible transcript 4 like [Source:HGNC Symbol;Acc:HGNC:30555]	0.345	-1.536865436	4.00E-05	0.000132955	yes	down	1.64	1.28	1.81	0.23	0.41	0.57	1.576666667	0.403333333
ENSG00000158639	PAGE5	PAGE family member 5 [Source:HGNC Symbol;Acc:HGNC:29992]	2.235	1.160219441	4.01E-05	0.000133319	yes	up	8.15	8.35	7.74	13.99	13.42	12.76	8.08	13.39
ENSG00000280800	FP671120.6	novel transcript, similar to YY1 associated myogenesis RNA 1 YAM1	3.6	1.847985784	4.01E-05	0.000133385	yes	up	341.02	140.45	158.14	509.53	576.48	630.17	213.2033333	572.06
ENSG00000256771	ZNF253	zinc finger protein 253 [Source:HGNC Symbol;Acc:HGNC:13497]	0.354	-1.498797299	4.06E-05	0.000134945	yes	down	1.14	1.15	1.34	0.29	0.29	0.3	1.21	0.293333333
ENSG00000182578	CSF1R	colony stimulating factor 1 receptor [Source:HGNC Symbol;Acc:HGNC:2433]	2.123	1.085940214	4.14E-05	0.000137513	yes	up	1.31	1.16	1.04	1.91	1.86	2.41	1.17	2.06
ENSG00000179743	FLJ37453	uncharacterized LOC729614 [Source:NCBI gene (formerly Entrezgene);Acc:729614]	2.56	1.356240111	4.18E-05	0.000138624	yes	up	0.69	0.7	0.8	1.4	1.65	1.1	0.73	1.383333333
ENSG00000205078	SYCE1L	synaptonemal complex central element protein 1 like [Source:HGNC Symbol;Acc:HGNC:37236]	4.57	2.192038844	4.18E-05	0.000138833	yes	up	0.71	0.89	0.42	2.22	2.27	2.77	0.673333333	2.42
ENSG00000281181	FP236383.5	novel transcript, similar to YY1 associated myogenesis RNA 1 YAM1	3.556	1.830370462	4.23E-05	0.000140137	yes	up	339.32	139.71	157.87	506.8	574.64	606.52	212.3	562.6533333
ENSG00000130433	CACNG6	calcium voltage-gated channel auxiliary subunit gamma 6 [Source:HGNC Symbol;Acc:HGNC:13625]	11.397	3.510645317	4.24E-05	0.000140653	yes	up	0.05	0.02	0.09	0.79	0.32	0.48	0.053333333	0.53
ENSG00000277801	AL138478.1	novel transcript	0.485	-1.045401824	4.52E-05	0.00014936	yes	down	12.61	11.04	18.18	3.85	5.62	5.41	13.94333333	4.96
ENSG00000261040	WFDC21P	WAP four-disulfide core domain 21, pseudogene [Source:HGNC Symbol;Acc:HGNC:50357]	2.194	1.133259238	4.56E-05	0.000150578	yes	up	8.91	22.69	7.69	39.34	31.31	29.45	13.09666667	33.36666667
ENSG00000253797	UTP14C	UTP14C small subunit processome component [Source:HGNC Symbol;Acc:HGNC:20321]	0.377	-1.40724066	4.63E-05	0.000152945	yes	down	0.82	0.89	1	0.38	0.23	0.14	0.903333333	0.25
ENSG00000259146	AC005476.2	novel transcript, antisense to SIPA1L1	2.296	1.199365369	4.64E-05	0.000153222	yes	up	4.3	5.81	3.3	7.71	6.5	8.7	4.47	7.636666667
ENSG00000114541	FRMD4B	FERM domain containing 4B [Source:HGNC Symbol;Acc:HGNC:24886]	0.438	-1.192007016	4.65E-05	0.000153677	yes	down	1.26	1.2	1.86	0.63	0.8	0.37	1.44	0.6
ENSG00000278828	H3C10	H3 clustered histone 10 [Source:HGNC Symbol;Acc:HGNC:4775]	3.5	1.807178195	4.69E-05	0.000154863	yes	up	0.73	0.73	0.67	1.57	2.26	1.71	0.71	1.846666667
ENSG00000049249	TNFRSF9	TNF receptor superfamily member 9 [Source:HGNC Symbol;Acc:HGNC:11924]	2.225	1.153860631	4.85E-05	0.000159697	yes	up	0.41	0.47	1.3	1.1	0.96	1.1	0.726666667	1.053333333
ENSG00000174130	TLR6	toll like receptor 6 [Source:HGNC Symbol;Acc:HGNC:16711]	0.316	-1.660119786	4.86E-05	0.000159902	yes	down	0.69	0.45	1.04	0.17	0.15	0.14	0.726666667	0.153333333
ENSG00000156509	FBXO43	F-box protein 43 [Source:HGNC Symbol;Acc:HGNC:28521]	0.452	-1.14637012	4.93E-05	0.000162015	yes	down	1.64	1.99	2.54	0.74	0.63	0.6	2.056666667	0.656666667
ENSG00000144278	GALNT13	polypeptide N-acetylgalactosaminyltransferase 13 [Source:HGNC Symbol;Acc:HGNC:23242]	0.498	-1.005216572	5.02E-05	0.000164744	yes	down	1.77	2.05	2.19	0.46	1.03	0.61	2.003333333	0.7
ENSG00000243289	AGAP13P	ArfGAP with GTPase domain, ankyrin repeat and PH domain 13, pseudogene [Source:HGNC Symbol;Acc:HGNC:23499]	0.327	-1.610754353	5.06E-05	0.000165843	yes	down	2.59	2.3	1.34	0.46	0.35	0.55	2.076666667	0.453333333
ENSG00000185305	ARL15	ADP ribosylation factor like GTPase 15 [Source:HGNC Symbol;Acc:HGNC:25945]	0.456	-1.132604159	5.13E-05	0.000167907	yes	down	1.76	2.06	3.5	0.7	1.09	0.91	2.44	0.9
ENSG00000197385	ZNF860	zinc finger protein 860 [Source:HGNC Symbol;Acc:HGNC:34513]	0.313	-1.674644402	5.25E-05	0.000171809	yes	down	0.98	0.92	0.85	0.41	0.26	0.23	0.916666667	0.3
ENSG00000259230	LINC02323	long intergenic non-protein coding RNA 2323 [Source:HGNC Symbol;Acc:HGNC:53242]	2.76	1.464645326	5.36E-05	0.000175046	yes	up	1.4	1.06	0.75	2.45	2.06	2.22	1.07	2.243333333
ENSG00000152495	CAMK4	calcium/calmodulin dependent protein kinase IV [Source:HGNC Symbol;Acc:HGNC:1464]	0.486	-1.042429043	5.37E-05	0.000175531	yes	down	2.86	1.99	2.23	1.13	1.57	0.91	2.36	1.203333333
ENSG00000261799	AC007406.4	novel transcript	0.289	-1.792227818	5.45E-05	0.000177908	yes	down	0.72	1.16	0.81	0.17	0.16	0.25	0.896666667	0.193333333
ENSG00000122176	FMOD	fibromodulin [Source:HGNC Symbol;Acc:HGNC:3774]	3.147	1.654038033	5.47E-05	0.000178439	yes	up	0.52	0.48	0.22	0.91	0.95	0.8	0.406666667	0.886666667
ENSG00000178184	PARD6G	par-6 family cell polarity regulator gamma [Source:HGNC Symbol;Acc:HGNC:16076]	0.459	-1.122264414	5.69E-05	0.000185335	yes	down	2.06	1.8	1.79	1.59	1.03	1.22	1.883333333	1.28
ENSG00000142273	CBLC	Cbl proto-oncogene C [Source:HGNC Symbol;Acc:HGNC:15961]	4.239	2.083707825	5.80E-05	0.0001889	yes	up	0.54	0.39	0.25	1.65	1.14	0.91	0.393333333	1.233333333
ENSG00000176222	ZNF404	zinc finger protein 404 [Source:HGNC Symbol;Acc:HGNC:19417]	0.296	-1.755136683	5.88E-05	0.000191063	yes	down	1.17	1.34	1.61	0.31	0.48	0.34	1.373333333	0.376666667
ENSG00000181585	TMIE	transmembrane inner ear [Source:HGNC Symbol;Acc:HGNC:30800]	3.387	1.759970182	5.99E-05	0.000194507	yes	up	0.57	0.31	0.87	1.28	1.44	1.58	0.583333333	1.433333333
ENSG00000110318	CEP126	centrosomal protein 126 [Source:HGNC Symbol;Acc:HGNC:29264]	0.454	-1.139467463	6.01E-05	0.000195241	yes	down	0.75	0.98	1.31	0.38	0.38	0.34	1.013333333	0.366666667
ENSG00000005469	CROT	carnitine O-octanoyltransferase [Source:HGNC Symbol;Acc:HGNC:2366]	0.498	-1.004528338	6.11E-05	0.00019825	yes	down	2.71	3.39	4.87	1.54	1.35	1.65	3.656666667	1.513333333
ENSG00000272523	LINC01023	long intergenic non-protein coding RNA 1023 [Source:HGNC Symbol;Acc:HGNC:49004]	3.936	1.976824157	6.29E-05	0.000203686	yes	up	2.1	3.69	4.27	7.79	8.53	11.87	3.353333333	9.396666667
ENSG00000275719	AC008622.2	novel transcript, antisense to SLC1A5	3.297	1.721049127	6.59E-05	0.000212936	yes	up	0.69	0.61	1.69	1.93	2.65	2.43	0.996666667	2.336666667
ENSG00000239665	AL157392.3	novel transcript	0.368	-1.441491444	6.60E-05	0.00021316	yes	down	5.17	13.46	8.24	1.6	1.41	2.37	8.956666667	1.793333333
ENSG00000286746	AL590807.1	novel transcript	0.403	-1.30987393	6.69E-05	0.000215844	yes	down	0.91	0.89	1.01	0.28	0.31	0.26	0.936666667	0.283333333
ENSG00000221883	ARIH2OS	ARIH2 opposite strand lncRNA [Source:HGNC Symbol;Acc:HGNC:34425]	4.479	2.163196918	6.99E-05	0.000224851	yes	up	0.51	0.3	0.85	1.92	2.02	1.42	0.553333333	1.786666667
ENSG00000155265	GOLGA7B	golgin A7 family member B [Source:HGNC Symbol;Acc:HGNC:31668]	2.231	1.157918345	7.25E-05	0.00023276	yes	up	0.3	0.42	0.36	0.59	0.65	0.7	0.36	0.646666667
ENSG00000236255	AC009404.1	novel transcript	0.244	-2.032591527	7.44E-05	0.000238345	yes	down	0.88	1.56	1.07	0.18	0.14	0.18	1.17	0.166666667
ENSG00000138798	EGF	epidermal growth factor [Source:HGNC Symbol;Acc:HGNC:3229]	0.49	-1.029936357	7.73E-05	0.000247123	yes	down	1.95	2.82	1.37	0.48	1.72	1.01	2.046666667	1.07
ENSG00000170558	CDH2	cadherin 2 [Source:HGNC Symbol;Acc:HGNC:1759]	0.345	-1.536826674	7.75E-05	0.00024759	yes	down	0.77	1.02	0.83	0.18	0.25	0.57	0.873333333	0.333333333
ENSG00000171757	LRRC34	leucine rich repeat containing 34 [Source:HGNC Symbol;Acc:HGNC:28408]	0.419	-1.256650996	7.83E-05	0.000249968	yes	down	2.23	2.91	3.27	1.53	0.73	0.67	2.803333333	0.976666667
ENSG00000276832	CDRT15P6	CDRT15 pseudogene 6 [Source:HGNC Symbol;Acc:HGNC:54914]	3.467	1.793810326	7.89E-05	0.000251906	yes	up	0.58	1.03	0.93	2.61	1.88	1.98	0.846666667	2.156666667
ENSG00000186765	FSCN2	fascin actin-bundling protein 2, retinal [Source:HGNC Symbol;Acc:HGNC:3960]	3.327	1.734393507	7.91E-05	0.000252368	yes	up	0.76	0.49	0.56	1.58	1.41	1.23	0.603333333	1.406666667
ENSG00000138670	RASGEF1B	RasGEF domain family member 1B [Source:HGNC Symbol;Acc:HGNC:24881]	3.637	1.862747803	7.96E-05	0.000254115	yes	up	0.35	0.17	0.29	0.61	0.75	0.74	0.27	0.7
ENSG00000232415	ELN-AS1	ELN antisense RNA 1 [Source:HGNC Symbol;Acc:HGNC:40212]	3.328	1.734603943	8.14E-05	0.000259442	yes	up	2.84	2.89	3.6	9.02	8.52	4.83	3.11	7.456666667
ENSG00000198915	RASGEF1A	RasGEF domain family member 1A [Source:HGNC Symbol;Acc:HGNC:24246]	3.02	1.594629064	8.35E-05	0.000265543	yes	up	0.66	0.83	0.43	1.45	2.23	2.03	0.64	1.903333333
ENSG00000167799	NUDT8	nudix hydrolase 8 [Source:HGNC Symbol;Acc:HGNC:8055]	2.559	1.355390494	8.43E-05	0.000267965	yes	up	2.79	4.37	1.91	5.7	6.37	6.55	3.023333333	6.206666667
ENSG00000249614	LINC02503	long intergenic non-protein coding RNA 2503 [Source:HGNC Symbol;Acc:HGNC:53492]	0.403	-1.312502018	8.49E-05	0.000269845	yes	down	2.93	3.22	4.18	0.81	1	1.26	3.443333333	1.023333333
ENSG00000229852	AC019205.1	novel transcript, antisense to KHDC1	0.417	-1.262220481	8.74E-05	0.000277125	yes	down	1.26	1.81	1.49	0.55	0.51	0.46	1.52	0.506666667
ENSG00000227953	LINC01341	long intergenic non-protein coding RNA 1341 [Source:HGNC Symbol;Acc:HGNC:49457]	0.017	-5.873978693	8.75E-05	0.000277568	yes	down	0.21	0.45	0.53	0	0	0	0.396666667	0
ENSG00000241104	CEACAMP10	CEA cell adhesion molecule pseudogene 10 [Source:HGNC Symbol;Acc:HGNC:1822]	2.26	1.176239598	8.92E-05	0.000282612	yes	up	1.42	2.66	3.16	2.68	3.55	2.65	2.413333333	2.96
ENSG00000117013	KCNQ4	potassium voltage-gated channel subfamily Q member 4 [Source:HGNC Symbol;Acc:HGNC:6298]	2.177	1.122401287	9.06E-05	0.00028671	yes	up	0.74	0.91	1.07	1.23	1.73	1.61	0.906666667	1.523333333
ENSG00000165215	CLDN3	claudin 3 [Source:HGNC Symbol;Acc:HGNC:2045]	2.209	1.143294193	9.07E-05	0.000286764	yes	up	2.6	3.04	1.71	4.12	3.8	4.37	2.45	4.096666667
ENSG00000103260	METRN	meteorin, glial cell differentiation regulator [Source:HGNC Symbol;Acc:HGNC:14151]	2.663	1.412892585	9.39E-05	0.000296405	yes	up	34.79	31.18	17.59	56.77	48.41	45.18	27.85333333	50.12
ENSG00000114854	TNNC1	troponin C1, slow skeletal and cardiac type [Source:HGNC Symbol;Acc:HGNC:11943]	4.415	2.142384571	9.57E-05	0.000301568	yes	up	1.41	1.02	0.73	5.27	2.66	2.57	1.053333333	3.5
ENSG00000173597	SULT1B1	sulfotransferase family 1B member 1 [Source:HGNC Symbol;Acc:HGNC:17845]	0.48	-1.058175252	9.72E-05	0.000306315	yes	down	0.76	0.94	0.93	0.31	0.25	0.39	0.876666667	0.316666667
ENSG00000080298	RFX3	regulatory factor X3 [Source:HGNC Symbol;Acc:HGNC:9984]	0.498	-1.006131959	9.76E-05	0.000307316	yes	down	1.31	1.08	1.26	0.95	0.71	0.43	1.216666667	0.696666667
ENSG00000204177	BMS1P1	BMS1 pseudogene 1 [Source:HGNC Symbol;Acc:HGNC:23649]	0.402	-1.31618907	9.91E-05	0.000311973	yes	down	1.19	0.77	1.28	0.4	0.22	0.35	1.08	0.323333333
ENSG00000155970	MICU3	mitochondrial calcium uptake family member 3 [Source:HGNC Symbol;Acc:HGNC:27820]	0.476	-1.071413386	9.91E-05	0.000311973	yes	down	1.35	1.48	2.74	0.49	0.73	0.74	1.856666667	0.653333333
ENSG00000245532	NEAT1	nuclear paraspeckle assembly transcript 1 [Source:HGNC Symbol;Acc:HGNC:30815]	2.042	1.029945542	9.95E-05	0.000312954	yes	up	144.54	258.75	181.27	356.42	303.41	267.6	194.8533333	309.1433333
ENSG00000139174	PRICKLE1	prickle planar cell polarity protein 1 [Source:HGNC Symbol;Acc:HGNC:17019]	0.453	-1.141670914	0.000101387	0.000318377	yes	down	1.26	1.13	1.26	0.31	0.36	0.42	1.216666667	0.363333333
ENSG00000238142	BX284668.4	novel transcript	2.018	1.013224101	0.000104355	0.000327386	yes	up	7.32	6.95	12.79	15.95	10.12	13.49	9.02	13.18666667
ENSG00000064300	NGFR	nerve growth factor receptor [Source:HGNC Symbol;Acc:HGNC:7809]	4.189	2.066589366	0.000104583	0.000327945	yes	up	0.1	0.1	0.24	0.51	0.46	0.37	0.146666667	0.446666667
ENSG00000169418	NPR1	natriuretic peptide receptor 1 [Source:HGNC Symbol;Acc:HGNC:7943]	2.137	1.095735253	0.000104852	0.000328737	yes	up	0.78	0.66	0.6	1.12	1.18	1.11	0.68	1.136666667
ENSG00000206530	CFAP44	cilia and flagella associated protein 44 [Source:HGNC Symbol;Acc:HGNC:25631]	0.16	-2.639728601	0.000105137	0.000329505	yes	down	0.38	0.82	0.48	0.02	0.05	0.16	0.56	0.076666667
ENSG00000206341	HLA-H	major histocompatibility complex, class I, H (pseudogene) [Source:HGNC Symbol;Acc:HGNC:4965]	2.419	1.274162222	0.000105776	0.000331424	yes	up	3.74	3.12	1.34	4.88	5.04	5.25	2.733333333	5.056666667
ENSG00000274213	AC015912.3	novel transcript	2.927	1.549472933	0.000107185	0.000335413	yes	up	8	19.44	12.41	28.25	27.86	27	13.28333333	27.70333333
ENSG00000105866	SP4	Sp4 transcription factor [Source:HGNC Symbol;Acc:HGNC:11209]	0.496	-1.010688403	0.000107593	0.000336636	yes	down	1.16	1.25	5.27	0.7	0.5	0.55	2.56	0.583333333
ENSG00000079393	DUSP13	dual specificity phosphatase 13 [Source:HGNC Symbol;Acc:HGNC:19681]	3.016	1.592815427	0.000108472	0.000339117	yes	up	0.67	1.11	0.9	2.45	2.31	2.18	0.893333333	2.313333333
ENSG00000267261	AC099811.2	novel protein	2.317	1.21209563	0.000108663	0.000339659	yes	up	1.53	1.21	1.89	2.26	2.96	1.64	1.543333333	2.286666667
ENSG00000240541	TM4SF1-AS1	TM4SF1 antisense RNA 1 [Source:HGNC Symbol;Acc:HGNC:40587]	59.289	5.889694952	0.000112261	0.000350132	yes	up	0	0	0	0.97	0.86	0.56	0	0.796666667
ENSG00000154165	GPR15	G protein-coupled receptor 15 [Source:HGNC Symbol;Acc:HGNC:4469]	0.215	-2.216756875	0.000114257	0.000355907	yes	down	0.61	0.65	0.72	0.08	0.14	0.09	0.66	0.103333333
ENSG00000279278	AC245060.6	novel transcript	0.198	-2.335428498	0.000115543	0.000359685	yes	down	0.15	0.25	0.22	0.01	0.04	0.05	0.206666667	0.033333333
ENSG00000226835	ARHGAP29-AS1	ARHGAP29 antisense RNA 1 [Source:HGNC Symbol;Acc:HGNC:54311]	3.24	1.695826418	0.000116132	0.000361234	yes	up	2.55	4.07	1.37	6.73	8.1	6.27	2.663333333	7.033333333
ENSG00000286106	NOTCH2NLR	notch 2 N-terminal like R (pseudogene) [Source:HGNC Symbol;Acc:HGNC:53925]	3.809	1.929563387	0.000121184	0.000375884	yes	up	1.14	0.61	0.27	1.99	1.88	2.21	0.673333333	2.026666667
ENSG00000235065	RPL24P2	RPL24 pseudogene 2 [Source:HGNC Symbol;Acc:HGNC:16597]	2.511	1.328300636	0.000121868	0.000377828	yes	up	6.09	7.39	6.87	12.18	12.21	12.98	6.783333333	12.45666667
ENSG00000255250	AP003059.2	novel transcript	2.287	1.19318925	0.000122946	0.000380871	yes	up	5.64	5.72	8.67	12.59	10.01	10.64	6.676666667	11.08
ENSG00000285331	AC090517.5	novel transcript	2.06	1.042393235	0.000124857	0.000386546	yes	up	2.1	2.52	1.88	3.16	4.07	3.19	2.166666667	3.473333333
ENSG00000243056	EIF4EBP3	eukaryotic translation initiation factor 4E binding protein 3 [Source:HGNC Symbol;Acc:HGNC:3290]	18.891	4.239606831	0.000125963	0.000389665	yes	up	0	0.37	0	1.42	1.93	1.47	0.123333333	1.606666667
ENSG00000233223	AC016876.1	novel transcript, antisense to MPDU1 and CD68	2.405	1.265892354	0.000127038	0.000392684	yes	up	5.58	8.09	6.76	11.29	10.39	8.6	6.81	10.09333333
ENSG00000132000	PODNL1	podocan like 1 [Source:HGNC Symbol;Acc:HGNC:26275]	2.245	1.166648209	0.000128034	0.000395577	yes	up	1	1.94	2.59	2.72	2.72	2.48	1.843333333	2.64
[truncated: 712 more rows]
